# Supplementary material for: Assessment of protocols for characterization of the human skin microbiome using shotgun metagenomics and comparative analysis with 16S metabarcoding
Source: Microbiol Spectr. 2025 Nov 6;13(12):e01732-25. doi: 10.1128/spectrum.01732-25 (PMC12671131; doi:10.1128/spectrum.01732-25)
Supplement: Table S1 — Overview of all collected samples, including group and individual identifiers, sampling site (forehead or armpit), collection method, DNA extraction protocol, sequencing technique, and measured DNA quantity when available. [file spectrum.01732-25-s0002.xlsx]

## Sheet: SupTab1
Supplementary Table 1. Overview of all collected samples, including group and individual identifiers, sampling site (forehead or armpit), collection method, DNA extraction protocol, sequencing technique, and measured DNA quantity when available.
group	individual id	individual id2	mgp sample id	metys sample id	zone	position	collection method	extraction method	sequencing technique	DNA amount (ng)
1	001	G1.D1	NA	2023-1518	Forehead	Right	Swab	PowerSoil	16S rRNA gene sequencing	NA
1	001	G1.D1	SEP_025	NA	Forehead	Left	D-Squame	MGP	shotgun sequencing	3.42
1	001	G1.D1	NA	2023-1498	Armpit	Right	Swab	PowerSoil	16S rRNA gene sequencing	NA
1	001	G1.D1	SEP_026	NA	Armpit	Left	D-Squame	MGP	shotgun sequencing	20.25
1	002	G1.D2	NA	2023-1519	Forehead	Right	Swab	PowerSoil	16S rRNA gene sequencing	NA
1	002	G1.D2	SEP_027	NA	Forehead	Left	D-Squame	MGP	shotgun sequencing	8.37
1	002	G1.D2	NA	2023-1499	Armpit	Right	Swab	PowerSoil	16S rRNA gene sequencing	NA
1	002	G1.D2	SEP_028	NA	Armpit	Left	D-Squame	MGP	shotgun sequencing	9.99
1	003	G1.D3	NA	2023-1520	Forehead	Right	Swab	PowerSoil	16S rRNA gene sequencing	NA
1	003	G1.D3	SEP_029	NA	Forehead	Left	D-Squame	MGP	shotgun sequencing	2.97
1	003	G1.D3	NA	2023-1500	Armpit	Right	Swab	PowerSoil	16S rRNA gene sequencing	NA
1	003	G1.D3	SEP_030	NA	Armpit	Left	D-Squame	MGP	shotgun sequencing	1.89
1	004	G1.D4	NA	2023-1521	Forehead	Right	Swab	PowerSoil	16S rRNA gene sequencing	NA
1	004	G1.D4	SEP_031	NA	Forehead	Left	D-Squame	MGP	shotgun sequencing	20.88
1	004	G1.D4	NA	2023-1501	Armpit	Right	Swab	PowerSoil	16S rRNA gene sequencing	NA
1	004	G1.D4	SEP_032	NA	Armpit	Left	D-Squame	MGP	shotgun sequencing	6.12
1	005	G1.D5	NA	2023-1522	Forehead	Right	Swab	PowerSoil	16S rRNA gene sequencing	NA
1	005	G1.D5	SEP_033	NA	Forehead	Left	D-Squame	MGP	shotgun sequencing	10.17
1	005	G1.D5	NA	2023-1502	Armpit	Right	Swab	PowerSoil	16S rRNA gene sequencing	NA
1	005	G1.D5	SEP_034	NA	Armpit	Left	D-Squame	MGP	shotgun sequencing	1.62
1	006	G1.D6	NA	2023-1523	Forehead	Left	Swab	PowerSoil	16S rRNA gene sequencing	NA
1	006	G1.D6	SEP_035	NA	Forehead	Right	D-Squame	MGP	shotgun sequencing	6.21
1	006	G1.D6	NA	2023-1503	Armpit	Left	Swab	PowerSoil	16S rRNA gene sequencing	NA
1	006	G1.D6	SEP_036	NA	Armpit	Right	D-Squame	MGP	shotgun sequencing	9.63
1	007	G1.D7	NA	2023-1524	Forehead	Left	Swab	PowerSoil	16S rRNA gene sequencing	NA
1	007	G1.D7	SEP_037	NA	Forehead	Right	D-Squame	MGP	shotgun sequencing	14.04
1	007	G1.D7	NA	2023-1504	Armpit	Left	Swab	PowerSoil	16S rRNA gene sequencing	NA
1	007	G1.D7	SEP_038	NA	Armpit	Right	D-Squame	MGP	shotgun sequencing	4.05
1	008	G1.D8	NA	2023-1525	Forehead	Left	Swab	PowerSoil	16S rRNA gene sequencing	NA
1	008	G1.D8	SEP_039	NA	Forehead	Right	D-Squame	MGP	shotgun sequencing	7.92
1	008	G1.D8	NA	2023-1505	Armpit	Left	Swab	PowerSoil	16S rRNA gene sequencing	NA
1	008	G1.D8	SEP_040	NA	Armpit	Right	D-Squame	MGP	shotgun sequencing	6.21
1	009	G1.D9	NA	2023-1526	Forehead	Left	Swab	PowerSoil	16S rRNA gene sequencing	NA
1	009	G1.D9	SEP_041	NA	Forehead	Right	D-Squame	MGP	shotgun sequencing	6.39
1	009	G1.D9	NA	2023-1506	Armpit	Left	Swab	PowerSoil	16S rRNA gene sequencing	NA
1	009	G1.D9	SEP_042	NA	Armpit	Right	D-Squame	MGP	shotgun sequencing	1.53
1	010	G1.D10	NA	2023-1527	Forehead	Left	Swab	PowerSoil	16S rRNA gene sequencing	NA
1	010	G1.D10	SEP_043	NA	Forehead	Right	D-Squame	MGP	shotgun sequencing	3.42
1	010	G1.D10	NA	2023-1507	Armpit	Left	Swab	PowerSoil	16S rRNA gene sequencing	NA
1	010	G1.D10	SEP_044	NA	Armpit	Right	D-Squame	MGP	shotgun sequencing	1.71
2	011	G2.D1	NA	2023-1528	Forehead	Left	Swab	PowerSoil	16S rRNA gene sequencing	NA
2	011	G2.D1	SEP_045	NA	Forehead	Right	OMNIgene-SKIN	MGP	shotgun sequencing	11.34
2	011	G2.D1	NA	2023-1508	Armpit	Left	Swab	PowerSoil	16S rRNA gene sequencing	NA
2	011	G2.D1	SEP_046	NA	Armpit	Right	OMNIgene-SKIN	MGP	shotgun sequencing	1.62
2	012	G2.D2	NA	2023-1529	Forehead	Left	Swab	PowerSoil	16S rRNA gene sequencing	NA
2	012	G2.D2	SEP_047	NA	Forehead	Right	OMNIgene-SKIN	MGP	shotgun sequencing	2.79
2	012	G2.D2	NA	2023-1509	Armpit	Left	Swab	PowerSoil	16S rRNA gene sequencing	NA
2	012	G2.D2	SEP_048	NA	Armpit	Right	OMNIgene-SKIN	MGP	shotgun sequencing	1.53
2	013	G2.D3	NA	2023-1530	Forehead	Left	Swab	PowerSoil	16S rRNA gene sequencing	NA
2	013	G2.D3	SEP_049	NA	Forehead	Right	OMNIgene-SKIN	MGP	shotgun sequencing	1.26
2	013	G2.D3	NA	2023-1510	Armpit	Left	Swab	PowerSoil	16S rRNA gene sequencing	NA
2	013	G2.D3	SEP_050	NA	Armpit	Right	OMNIgene-SKIN	MGP	shotgun sequencing	2.79
2	014	G2.D4	NA	2023-1531	Forehead	Left	Swab	PowerSoil	16S rRNA gene sequencing	NA
2	014	G2.D4	SEP_051	NA	Forehead	Right	OMNIgene-SKIN	MGP	shotgun sequencing	1.35
2	014	G2.D4	NA	2023-1511	Armpit	Left	Swab	PowerSoil	16S rRNA gene sequencing	NA
2	014	G2.D4	SEP_052	NA	Armpit	Right	OMNIgene-SKIN	MGP	shotgun sequencing	0.9
2	015	G2.D5	NA	2023-1532	Forehead	Left	Swab	PowerSoil	16S rRNA gene sequencing	NA
2	015	G2.D5	SEP_053	NA	Forehead	Right	OMNIgene-SKIN	MGP	shotgun sequencing	5.49
2	015	G2.D5	NA	2023-1512	Armpit	Left	Swab	PowerSoil	16S rRNA gene sequencing	NA
2	015	G2.D5	SEP_054	NA	Armpit	Right	OMNIgene-SKIN	MGP	shotgun sequencing	2.25
2	016	G2.D6	NA	2023-1533	Forehead	Right	Swab	PowerSoil	16S rRNA gene sequencing	NA
2	016	G2.D6	SEP_055	NA	Forehead	Left	OMNIgene-SKIN	MGP	shotgun sequencing	3.51
2	016	G2.D6	NA	2023-1513	Armpit	Right	Swab	PowerSoil	16S rRNA gene sequencing	NA
2	016	G2.D6	SEP_056	NA	Armpit	Left	OMNIgene-SKIN	MGP	shotgun sequencing	0.81
2	017	G2.D7	NA	2023-1534	Forehead	Right	Swab	PowerSoil	16S rRNA gene sequencing	NA
2	017	G2.D7	SEP_057	NA	Forehead	Left	OMNIgene-SKIN	MGP	shotgun sequencing	1.8
2	017	G2.D7	NA	2023-1514	Armpit	Right	Swab	PowerSoil	16S rRNA gene sequencing	NA
2	017	G2.D7	SEP_058	NA	Armpit	Left	OMNIgene-SKIN	MGP	shotgun sequencing	0.81
2	018	G2.D8	NA	2023-1535	Forehead	Right	Swab	PowerSoil	16S rRNA gene sequencing	NA
2	018	G2.D8	SEP_059	NA	Forehead	Left	OMNIgene-SKIN	MGP	shotgun sequencing	14.58
2	018	G2.D8	NA	2023-1515	Armpit	Right	Swab	PowerSoil	16S rRNA gene sequencing	NA
2	018	G2.D8	SEP_060	NA	Armpit	Left	OMNIgene-SKIN	MGP	shotgun sequencing	1.8
2	019	G2.D9	NA	2023-1536	Forehead	Right	Swab	PowerSoil	16S rRNA gene sequencing	NA
2	019	G2.D9	SEP_061	NA	Forehead	Left	OMNIgene-SKIN	MGP	shotgun sequencing	1.89
2	019	G2.D9	NA	2023-1516	Armpit	Right	Swab	PowerSoil	16S rRNA gene sequencing	NA
2	019	G2.D9	SEP_062	NA	Armpit	Left	OMNIgene-SKIN	MGP	shotgun sequencing	0.81
2	020	G2.D10	NA	2023-1537	Forehead	Right	Swab	PowerSoil	16S rRNA gene sequencing	NA
2	020	G2.D10	SEP_063	NA	Forehead	Left	OMNIgene-SKIN	MGP	shotgun sequencing	2.61
2	020	G2.D10	NA	2023-1517	Armpit	Right	Swab	PowerSoil	16S rRNA gene sequencing	NA
2	020	G2.D10	SEP_064	NA	Armpit	Left	OMNIgene-SKIN	MGP	shotgun sequencing	1.35
3	021	G3.D1	SEP_065	NA	Forehead	Left	OMNIgene-SKIN	PowerSoil	shotgun sequencing	0.54
3	021	G3.D1	SEP_067	NA	Forehead	Right	D-Squame	PowerSoil	shotgun sequencing	2.52
3	021	G3.D1	SEP_066	NA	Armpit	Left	OMNIgene-SKIN	PowerSoil	shotgun sequencing	0.63
3	021	G3.D1	SEP_068	NA	Armpit	Right	D-Squame	PowerSoil	shotgun sequencing	3.06
3	022	G3.D2	SEP_069	NA	Forehead	Left	OMNIgene-SKIN	PowerSoil	shotgun sequencing	3.15
3	022	G3.D2	SEP_071	NA	Forehead	Right	D-Squame	PowerSoil	shotgun sequencing	2.88
3	022	G3.D2	SEP_070	NA	Armpit	Left	OMNIgene-SKIN	PowerSoil	shotgun sequencing	1.53
3	022	G3.D2	SEP_072	NA	Armpit	Right	D-Squame	PowerSoil	shotgun sequencing	0.99
3	023	G3.D3	SEP_073	NA	Forehead	Left	OMNIgene-SKIN	PowerSoil	shotgun sequencing	1.26
3	023	G3.D3	SEP_075	NA	Forehead	Right	D-Squame	PowerSoil	shotgun sequencing	0.72
3	023	G3.D3	SEP_074	NA	Armpit	Left	OMNIgene-SKIN	PowerSoil	shotgun sequencing	2.79
3	023	G3.D3	SEP_076	NA	Armpit	Right	D-Squame	PowerSoil	shotgun sequencing	2.88
3	024	G3.D4	SEP_077	NA	Forehead	Left	OMNIgene-SKIN	PowerSoil	shotgun sequencing	0.54
3	024	G3.D4	SEP_079	NA	Forehead	Right	D-Squame	PowerSoil	shotgun sequencing	1.35
3	024	G3.D4	SEP_078	NA	Armpit	Left	OMNIgene-SKIN	PowerSoil	shotgun sequencing	3.51
3	024	G3.D4	SEP_080	NA	Armpit	Right	D-Squame	PowerSoil	shotgun sequencing	1.71
3	025	G3.D5	SEP_081	NA	Forehead	Left	OMNIgene-SKIN	PowerSoil	shotgun sequencing	0.54
3	025	G3.D5	SEP_083	NA	Forehead	Right	D-Squame	PowerSoil	shotgun sequencing	0.18
3	025	G3.D5	SEP_082	NA	Armpit	Left	OMNIgene-SKIN	PowerSoil	shotgun sequencing	0.81
3	025	G3.D5	SEP_084	NA	Armpit	Right	D-Squame	PowerSoil	shotgun sequencing	1.89
3	026	G3.D6	SEP_085	NA	Forehead	Left	OMNIgene-SKIN	PowerFecal	shotgun sequencing	1.35
3	026	G3.D6	SEP_087	NA	Forehead	Right	D-Squame	PowerFecal	shotgun sequencing	1.62
3	026	G3.D6	SEP_086	NA	Armpit	Left	OMNIgene-SKIN	PowerFecal	shotgun sequencing	0.9
3	026	G3.D6	SEP_088	NA	Armpit	Right	D-Squame	PowerFecal	shotgun sequencing	1.8
3	027	G3.D7	SEP_089	NA	Forehead	Left	OMNIgene-SKIN	PowerFecal	shotgun sequencing	1.08
3	027	G3.D7	SEP_091	NA	Forehead	Right	D-Squame	PowerFecal	shotgun sequencing	6.12
3	027	G3.D7	SEP_090	NA	Armpit	Left	OMNIgene-SKIN	PowerFecal	shotgun sequencing	1.17
3	027	G3.D7	SEP_092	NA	Armpit	Right	D-Squame	PowerFecal	shotgun sequencing	0.99
3	028	G3.D8	SEP_093	NA	Forehead	Left	OMNIgene-SKIN	PowerFecal	shotgun sequencing	0.99
3	028	G3.D8	SEP_095	NA	Forehead	Right	D-Squame	PowerFecal	shotgun sequencing	2.43
3	028	G3.D8	SEP_094	NA	Armpit	Left	OMNIgene-SKIN	PowerFecal	shotgun sequencing	1.8
3	028	G3.D8	SEP_096	NA	Armpit	Right	D-Squame	PowerFecal	shotgun sequencing	1.08
3	029	G3.D9	SEP_097	NA	Forehead	Left	OMNIgene-SKIN	PowerFecal	shotgun sequencing	1.71
3	029	G3.D9	SEP_099	NA	Forehead	Right	D-Squame	PowerFecal	shotgun sequencing	1.62
3	029	G3.D9	SEP_098	NA	Armpit	Left	OMNIgene-SKIN	PowerFecal	shotgun sequencing	1.89
3	029	G3.D9	SEP_100	NA	Armpit	Right	D-Squame	PowerFecal	shotgun sequencing	4.32
3	030	G3.D10	SEP_101	NA	Forehead	Left	OMNIgene-SKIN	PowerFecal	shotgun sequencing	1.53
3	030	G3.D10	SEP_103	NA	Forehead	Right	D-Squame	PowerFecal	shotgun sequencing	1.89
3	030	G3.D10	SEP_102	NA	Armpit	Left	OMNIgene-SKIN	PowerFecal	shotgun sequencing	1.17
3	030	G3.D10	SEP_104	NA	Armpit	Right	D-Squame	PowerFecal	shotgun sequencing	0.99
3	031	G3.D11	SEP_105	NA	Forehead	Left	D-Squame	PowerSoil	shotgun sequencing	0.81
3	031	G3.D11	SEP_107	NA	Forehead	Right	OMNIgene-SKIN	PowerSoil	shotgun sequencing	1.89
3	031	G3.D11	SEP_106	NA	Armpit	Left	D-Squame	PowerSoil	shotgun sequencing	1.35
3	031	G3.D11	SEP_108	NA	Armpit	Right	OMNIgene-SKIN	PowerSoil	shotgun sequencing	0.18
3	032	G3.D12	SEP_109	NA	Forehead	Left	D-Squame	PowerSoil	shotgun sequencing	1.35
3	032	G3.D12	SEP_111	NA	Forehead	Right	OMNIgene-SKIN	PowerSoil	shotgun sequencing	0.9
3	032	G3.D12	SEP_110	NA	Armpit	Left	D-Squame	PowerSoil	shotgun sequencing	0.54
3	032	G3.D12	SEP_112	NA	Armpit	Right	OMNIgene-SKIN	PowerSoil	shotgun sequencing	1.89
3	033	G3.D13	SEP_113	NA	Forehead	Left	D-Squame	PowerSoil	shotgun sequencing	2.25
3	033	G3.D13	SEP_115	NA	Forehead	Right	OMNIgene-SKIN	PowerSoil	shotgun sequencing	1.26
3	033	G3.D13	SEP_114	NA	Armpit	Left	D-Squame	PowerSoil	shotgun sequencing	1.44
3	033	G3.D13	SEP_116	NA	Armpit	Right	OMNIgene-SKIN	PowerSoil	shotgun sequencing	8.73
3	034	G3.D14	SEP_117	NA	Forehead	Left	D-Squame	PowerSoil	shotgun sequencing	0.99
3	034	G3.D14	SEP_119	NA	Forehead	Right	OMNIgene-SKIN	PowerSoil	shotgun sequencing	1.17
3	034	G3.D14	SEP_118	NA	Armpit	Left	D-Squame	PowerSoil	shotgun sequencing	0.54
3	034	G3.D14	SEP_120	NA	Armpit	Right	OMNIgene-SKIN	PowerSoil	shotgun sequencing	0.72
3	035	G3.D15	SEP_121	NA	Forehead	Left	D-Squame	PowerSoil	shotgun sequencing	1.53
3	035	G3.D15	SEP_123	NA	Forehead	Right	OMNIgene-SKIN	PowerSoil	shotgun sequencing	1.53
3	035	G3.D15	SEP_122	NA	Armpit	Left	D-Squame	PowerSoil	shotgun sequencing	0.63
3	035	G3.D15	SEP_124	NA	Armpit	Right	OMNIgene-SKIN	PowerSoil	shotgun sequencing	1.26
3	036	G3.D16	SEP_125	NA	Forehead	Left	D-Squame	PowerFecal	shotgun sequencing	4.14
3	036	G3.D16	SEP_127	NA	Forehead	Right	OMNIgene-SKIN	PowerFecal	shotgun sequencing	2.52
3	036	G3.D16	SEP_126	NA	Armpit	Left	D-Squame	PowerFecal	shotgun sequencing	2.97
3	036	G3.D16	SEP_128	NA	Armpit	Right	OMNIgene-SKIN	PowerFecal	shotgun sequencing	1.8
3	037	G3.D17	SEP_129	NA	Forehead	Left	D-Squame	PowerFecal	shotgun sequencing	1.44
3	037	G3.D17	SEP_131	NA	Forehead	Right	OMNIgene-SKIN	PowerFecal	shotgun sequencing	0.63
3	037	G3.D17	SEP_130	NA	Armpit	Left	D-Squame	PowerFecal	shotgun sequencing	1.35
3	037	G3.D17	SEP_132	NA	Armpit	Right	OMNIgene-SKIN	PowerFecal	shotgun sequencing	1.08
3	038	G3.D18	SEP_133	NA	Forehead	Left	D-Squame	PowerFecal	shotgun sequencing	2.07
3	038	G3.D18	SEP_135	NA	Forehead	Right	OMNIgene-SKIN	PowerFecal	shotgun sequencing	0.45
3	038	G3.D18	SEP_134	NA	Armpit	Left	D-Squame	PowerFecal	shotgun sequencing	0.81
3	038	G3.D18	SEP_136	NA	Armpit	Right	OMNIgene-SKIN	PowerFecal	shotgun sequencing	1.53
3	039	G3.D19	SEP_137	NA	Forehead	Left	D-Squame	PowerFecal	shotgun sequencing	1.62
3	039	G3.D19	SEP_139	NA	Forehead	Right	OMNIgene-SKIN	PowerFecal	shotgun sequencing	6.57
3	039	G3.D19	SEP_138	NA	Armpit	Left	D-Squame	PowerFecal	shotgun sequencing	1.35
3	039	G3.D19	SEP_140	NA	Armpit	Right	OMNIgene-SKIN	PowerFecal	shotgun sequencing	5.13
3	040	G3.D20	SEP_141	NA	Forehead	Left	D-Squame	PowerFecal	shotgun sequencing	0.99
3	040	G3.D20	SEP_143	NA	Forehead	Right	OMNIgene-SKIN	PowerFecal	shotgun sequencing	1.89
3	040	G3.D20	SEP_142	NA	Armpit	Left	D-Squame	PowerFecal	shotgun sequencing	1.53
3	040	G3.D20	SEP_144	NA	Armpit	Right	OMNIgene-SKIN	PowerFecal	shotgun sequencing	3.24
