# Supplementary material for: Assessment of protocols for characterization of the human skin microbiome using shotgun metagenomics and comparative analysis with 16S metabarcoding
Source: Microbiol Spectr. 2025 Nov 6;13(12):e01732-25. doi: 10.1128/spectrum.01732-25 (PMC12671131; doi:10.1128/spectrum.01732-25)
Supplement: Table S2 — Metagenomic sequencing statistics [file spectrum.01732-25-s0003.xlsx]

## Sheet: legend
Supplementary Table 2: Metagenomic sequencing statistics
column	description
mgp_sample_name
donor
zone
collection_method
amplification	indicate, if relevant, the duration of MDA amplification
read_count	raw read count after sequencing
HQ_read_count	read count after quality control (trimming + sequencing adapters removal)
HQ_clean_read_count	read count after quality control and host contamination removal
pc_host_reads	proportion of HQ_reads aligned on the human genome
in_final_analysis	sample is among the 33 retained for the final analysis

## Sheet: SupTab2
mgp_sample_name	donor	zone	collection_method	amplification	read_count	HQ_read_count	HQ_clean_read_count	pc_host_reads	in_final_analysis
SEP_026_a15rHER	1	Armpit	D-Squame	15min	148303783	132821842	1978069	0.985107	FALSE
SEP_026_a-	1	Armpit	D-Squame	none	82918338	70839215	1578286	0.97772	TRUE
SEP_025_a15rHER	1	Forehead	D-Squame	15min	45307148	42427669	30013647	0.292593	FALSE
SEP_025_a-	1	Forehead	D-Squame	none	11265130	10112328	8055642	0.203384	TRUE
SEP_028_a15rHER	2	Armpit	D-Squame	15min	24661852	22500432	21977395	0.0232456	FALSE
SEP_028_a-	2	Armpit	D-Squame	none	4304162	3736315	2437591	0.347595	TRUE
SEP_027_a15rHER	2	Forehead	D-Squame	15min	61534908	55105662	23456868	0.574329	FALSE
SEP_027_a-	2	Forehead	D-Squame	none	59022458	50753721	9835937	0.806203	TRUE
SEP_030_a15rHER	3	Armpit	D-Squame	15min	27315672	24489976	19910818	0.186981	FALSE
SEP_030_a-	3	Armpit	D-Squame	none	80097	75322	62924	0.1646	FALSE
SEP_029_a15rHER	3	Forehead	D-Squame	15min	23352285	21454454	3159107	0.852753	FALSE
SEP_029_a-	3	Forehead	D-Squame	none	66606096	61843829	8658901	0.859988	TRUE
SEP_032_a15rHER	4	Armpit	D-Squame	15min	36214928	33233676	33182942	0.00152658	FALSE
SEP_032_a-	4	Armpit	D-Squame	none	22606061	21325352	20306211	0.0477901	TRUE
SEP_031_a15rHER	4	Forehead	D-Squame	15min	37252840	34189707	2562568	0.925049	FALSE
SEP_031_a-	4	Forehead	D-Squame	none	265963718	229252709	11025686	0.951906	TRUE
SEP_034_a15rHER	5	Armpit	D-Squame	15min	24050481	22510664	4497650	0.800199	FALSE
SEP_034_a-	5	Armpit	D-Squame	none	31478061	29433523	2361158	0.91978	TRUE
SEP_033_a15rHER	5	Forehead	D-Squame	15min	111791927	101535423	2154119	0.978785	FALSE
SEP_033_a-	5	Forehead	D-Squame	none	96893444	82772736	2453264	0.970361	TRUE
SEP_036_a15rHER	6	Armpit	D-Squame	15min	24910801	22621705	22528006	0.004142	FALSE
SEP_036_a-	6	Armpit	D-Squame	none	27922389	24245136	23380639	0.0356565	TRUE
SEP_035_a15rHER	6	Forehead	D-Squame	15min	24350788	22866822	22528198	0.0148085	FALSE
SEP_035_a-	6	Forehead	D-Squame	none	31990277	28414369	22562444	0.205949	TRUE
SEP_038_a15rHER	7	Armpit	D-Squame	15min	24209047	22477650	22445468	0.00143173	FALSE
SEP_038_a-	7	Armpit	D-Squame	none	7183218	6283307	5774962	0.0809041	TRUE
SEP_037_a15rHER	7	Forehead	D-Squame	15min	103667826	93092226	3302396	0.964526	FALSE
SEP_037_a-	7	Forehead	D-Squame	none	91219056	78280613	8918181	0.886074	TRUE
SEP_040_a15rHER	8	Armpit	D-Squame	15min	25519282	23418258	23127299	0.0124245	FALSE
SEP_040_a-	8	Armpit	D-Squame	none	27921970	24476518	22253447	0.0908246	TRUE
SEP_039_a15rHER	8	Forehead	D-Squame	15min	27032471	25300642	20403054	0.193576	FALSE
SEP_039_a-	8	Forehead	D-Squame	none	34367965	30184647	21788703	0.278153	TRUE
SEP_042_a15rHER	9	Armpit	D-Squame	15min	22055903	20989635	20023334	0.0460371	FALSE
SEP_042_a-	9	Armpit	D-Squame	none	6008752	5726185	1302255	0.772579	TRUE
SEP_041_a15rHER	9	Forehead	D-Squame	15min	58999187	53581023	17488230	0.673611	FALSE
SEP_041_a-	9	Forehead	D-Squame	none	19509023	17192161	2502529	0.854438	TRUE
SEP_044_a15rHER	10	Armpit	D-Squame	15min	23120478	21473534	20960887	0.0238734	FALSE
SEP_044_a-	10	Armpit	D-Squame	none	5264280	4547070	1573944	0.653855	TRUE
SEP_043_a15rHER	10	Forehead	D-Squame	15min	31077808	28650580	17915776	0.37468	FALSE
SEP_043_a-	10	Forehead	D-Squame	none	3345628	2941553	928429	0.684375	FALSE
SEP_046_a15rHER	11	Armpit	OMNIgene-SKIN	15min	93489017	85404666	1138398	0.986671	FALSE
SEP_046_a-	11	Armpit	OMNIgene-SKIN	none	121939334	112414588	2956858	0.973697	TRUE
SEP_045_a15rHER	11	Forehead	OMNIgene-SKIN	15min	98209143	89128279	2153906	0.975834	FALSE
SEP_045_a-	11	Forehead	OMNIgene-SKIN	none	147022202	126000724	2328679	0.981519	TRUE
SEP_048_a15rHER	12	Armpit	OMNIgene-SKIN	15min	27044164	24263608	19952959	0.177659	FALSE
SEP_048_a-	12	Armpit	OMNIgene-SKIN	none	6043804	5651982	3531286	0.375213	TRUE
SEP_047_a15rHER	12	Forehead	OMNIgene-SKIN	15min	23549792	22313735	20968148	0.0603031	FALSE
SEP_047_a-	12	Forehead	OMNIgene-SKIN	none	7713527	6872166	4225674	0.385103	TRUE
SEP_050_a15rHER	13	Armpit	OMNIgene-SKIN	15min	58004172	52655808	3932897	0.925309	FALSE
SEP_050_a-	13	Armpit	OMNIgene-SKIN	none	22638507	19434916	712193	0.963355	FALSE
SEP_049_a15rHER	13	Forehead	OMNIgene-SKIN	15min	26502149	24825360	24633805	0.0077161	FALSE
SEP_049_a-	13	Forehead	OMNIgene-SKIN	none	4824346	4608188	2199460	0.522706	TRUE
SEP_052_a15rHER	14	Armpit	OMNIgene-SKIN	15min	30990865	28509882	22968613	0.194363	FALSE
SEP_052_a-	14	Armpit	OMNIgene-SKIN	none	12376477	11744936	5333056	0.545927	TRUE
SEP_051_a15rHER	14	Forehead	OMNIgene-SKIN	15min	42581037	38518237	20000447	0.480754	FALSE
SEP_051_a-	14	Forehead	OMNIgene-SKIN	none	18978524	17839858	5200735	0.708477	TRUE
SEP_054_a15rHER	15	Armpit	OMNIgene-SKIN	15min	24111728	22076734	21592427	0.0219374	FALSE
SEP_054_a-	15	Armpit	OMNIgene-SKIN	none	2968622	2623523	2128309	0.188759	TRUE
SEP_053_a15rHER	15	Forehead	OMNIgene-SKIN	15min	26603881	25241448	23651348	0.0629956	FALSE
SEP_053_a-	15	Forehead	OMNIgene-SKIN	none	24028148	21194729	11138881	0.47445	TRUE
SEP_056_a15rHER	16	Armpit	OMNIgene-SKIN	15min	29934013	28535986	14301302	0.498833	FALSE
SEP_056_a-	16	Armpit	OMNIgene-SKIN	none	2597750	2400031	683581	0.715178	FALSE
SEP_055_a15rHER	16	Forehead	OMNIgene-SKIN	15min	24329012	22789968	20380188	0.105739	FALSE
SEP_055_a-	16	Forehead	OMNIgene-SKIN	none	17565025	16772450	9381392	0.440667	TRUE
SEP_058_a15rHER	17	Armpit	OMNIgene-SKIN	15min	8696967	8122800	4529468	0.442376	FALSE
SEP_058_a-	17	Armpit	OMNIgene-SKIN	none	1681829	1511555	212651	0.859316	FALSE
SEP_057_a15rHER	17	Forehead	OMNIgene-SKIN	15min	53188273	47718745	19755067	0.58601	FALSE
SEP_057_a-	17	Forehead	OMNIgene-SKIN	none	14930480	14038883	2469468	0.824098	TRUE
SEP_060_a15rHER	18	Armpit	OMNIgene-SKIN	15min	25152890	22659831	22506894	0.00674926	FALSE
SEP_060_a-	18	Armpit	OMNIgene-SKIN	none	12673585	11899483	11062817	0.0703111	TRUE
SEP_059_a15rHER	18	Forehead	OMNIgene-SKIN	15min	51580096	47112192	3154289	0.933047	FALSE
SEP_059_a-	18	Forehead	OMNIgene-SKIN	none	107470591	91150158	17550551	0.807455	TRUE
SEP_062_a15rHER	19	Armpit	OMNIgene-SKIN	15min	25333367	22816278	21833342	0.0430805	FALSE
SEP_062_a-	19	Armpit	OMNIgene-SKIN	none	58740	36961	24186	0.345635	FALSE
SEP_061_a15rHER	19	Forehead	OMNIgene-SKIN	15min	25728657	23524091	19423856	0.174299	FALSE
SEP_061_a-	19	Forehead	OMNIgene-SKIN	none	2733232	2445622	1811940	0.259109	TRUE
SEP_064_a15rHER	20	Armpit	OMNIgene-SKIN	15min	91699320	82806050	3148250	0.96198	FALSE
SEP_064_a-	20	Armpit	OMNIgene-SKIN	none	13354100	12627026	761923	0.939659	FALSE
SEP_063_a15rHER	20	Forehead	OMNIgene-SKIN	15min	24249411	22738552	21315334	0.0625905	FALSE
SEP_063_a-	20	Forehead	OMNIgene-SKIN	none	27294592	24318879	8272566	0.659829	TRUE
