# Supplementary material for: Assessment of protocols for characterization of the human skin microbiome using shotgun metagenomics and comparative analysis with 16S metabarcoding
Source: Microbiol Spectr. 2025 Nov 6;13(12):e01732-25. doi: 10.1128/spectrum.01732-25 (PMC12671131; doi:10.1128/spectrum.01732-25)
Supplement: Table S3 — Gene families (KOs) enriched in the armpit/forehead samples [file spectrum.01732-25-s0004.xlsx]

## Sheet: KOs enriched forehead
Supplementary Table 3: Gene families (KOs) enriched in the forehead samples
ko	mean_abundance_armpit	mean_abundance_forehead	cd	p	q	ko_definition
K01886	2.96018	20.2803	-0.977444	1.7098e-08	8.26175e-06	glutaminyl-tRNA synthetase [EC:6.1.1.18]
K00333	2.05019	18.8952	-0.969925	2.93109e-08	8.4978e-06	NADH-quinone oxidoreductase subunit D [EC:7.1.1.2]
K01186	2.40332	32.6413	-0.962406	4.64089e-08	8.85188e-06	sialidase-1 [EC:3.2.1.18]
K00337	4.39929	22.2487	-0.954887	7.32771e-08	1.0021e-05	NADH-quinone oxidoreductase subunit H [EC:7.1.1.2]
K00341	4.13666	21.2243	-0.947368	1.09916e-07	1.12207e-05	NADH-quinone oxidoreductase subunit L [EC:7.1.1.2]
K02227	1.80832	13.4942	-0.947368	1.09916e-07	1.12207e-05	adenosylcobinamide-phosphate synthase [EC:6.3.1.10]
K15923	0.971252	15.6138	-0.947368	1.09916e-07	1.12207e-05	alpha-L-fucosidase 2 [EC:3.2.1.51]
K17624	0.905679	15.9414	-0.947368	1.09916e-07	1.12207e-05	endo-alpha-N-acetylgalactosaminidase [EC:3.2.1.97]
K03583	2.82671	19.1903	-0.93985	1.63652e-07	1.33275e-05	exodeoxyribonuclease V gamma subunit [EC:3.1.11.5]
K01727	1.17867	17.7242	-0.932331	2.36929e-07	1.65122e-05	hyaluronate lyase [EC:4.2.2.1]
K03290	2.39549	37.3697	-0.932331	2.36929e-07	1.65122e-05	MFS transporter, SHS family, sialic acid transporter
K05895	2.15745	15.0518	-0.932331	2.36929e-07	1.65122e-05	precorrin-6A/cobalt-precorrin-6A reductase [EC:1.3.1.54 1.3.1.106]
K15770	1.61853	17.6006	-0.932331	2.36929e-07	1.65122e-05	arabinogalactan oligomer / maltooligosaccharide transport system substrate-binding protein
K00331	3.65006	19.264	-0.924812	3.39517e-07	2.10327e-05	NADH-quinone oxidoreductase subunit B [EC:7.1.1.2]
K00336	2.79605	17.8426	-0.917293	4.76301e-07	2.57629e-05	NADH-quinone oxidoreductase subunit G [EC:7.1.1.2]
K00831	7.3457	21.5858	-0.917293	4.76301e-07	2.57629e-05	phosphoserine aminotransferase [EC:2.6.1.52]
K02224	2.31158	16.374	-0.917293	4.76301e-07	2.57629e-05	cobyrinic acid a,c-diamide synthase [EC:6.3.5.9 6.3.5.11]
K03405	6.0847	48.1463	-0.917293	4.76301e-07	2.57629e-05	magnesium chelatase subunit I [EC:6.6.1.1]
K01192	1.5926	16.921	-0.909774	6.64379e-07	3.29823e-05	beta-mannosidase [EC:3.2.1.25]
K03642	7.31196	51.131	-0.909774	6.64379e-07	3.29823e-05	rare lipoprotein A
K20265	1.23202	19.0106	-0.909774	6.64379e-07	3.29823e-05	glutamate:GABA antiporter
K00343	3.99614	18.7711	-0.902256	9.11079e-07	3.9074e-05	NADH-quinone oxidoreductase subunit N [EC:7.1.1.2]
K01191	2.89859	31.8658	-0.902256	9.11079e-07	3.9074e-05	alpha-mannosidase [EC:3.2.1.24]
K03404	3.12506	30.9954	-0.902256	9.11079e-07	3.9074e-05	magnesium chelatase subunit D [EC:6.6.1.1]
K03469	4.69185	18.0128	-0.902256	9.11079e-07	3.9074e-05	ribonuclease HI [EC:3.1.26.4]
K16013	3.48491	16.9664	-0.902256	9.11079e-07	3.9074e-05	ATP-binding cassette, subfamily C, bacterial CydD
K17898	2.43627	17.8851	-0.902256	9.11079e-07	3.9074e-05	D-ornithine 4,5-aminomutase subunit beta [EC:5.4.3.5]
K18676	3.43191	32.2359	-0.902256	9.11079e-07	3.9074e-05	glucosamine kinase [EC:2.7.1.8]
K01259	3.88055	20.9162	-0.894737	1.24083e-06	4.99639e-05	proline iminopeptidase [EC:3.4.11.5]
K03582	2.82794	16.1796	-0.894737	1.24083e-06	4.99639e-05	exodeoxyribonuclease V beta subunit [EC:3.1.11.5]
K04561	1.73156	16.0677	-0.894737	1.24083e-06	4.99639e-05	nitric oxide reductase subunit B [EC:1.7.2.5]
K12373	2.59004	24.5556	-0.894737	1.24083e-06	4.99639e-05	hexosaminidase [EC:3.2.1.52]
K00112	1.80986	14.8171	-0.887218	1.66828e-06	5.8133e-05	glycerol-3-phosphate dehydrogenase subunit B [EC:1.1.5.3]
K00324	3.75909	19.2111	-0.887218	1.66828e-06	5.8133e-05	H+-translocating NAD(P) transhydrogenase subunit alpha [EC:1.6.1.2 7.1.1.1]
K00339	4.1908	19.9176	-0.887218	1.66828e-06	5.8133e-05	NADH-quinone oxidoreductase subunit J [EC:7.1.1.2]
K01190	2.08244	18.374	-0.887218	1.66828e-06	5.8133e-05	beta-galactosidase [EC:3.2.1.23]
K01626	8.83241	23.6399	-0.887218	1.66828e-06	5.8133e-05	3-deoxy-7-phosphoheptulonate synthase [EC:2.5.1.54]
K02232	2.63516	16.8329	-0.887218	1.66828e-06	5.8133e-05	adenosylcobyric acid synthase [EC:6.3.5.10]
K15371	3.04541	20.168	-0.887218	1.66828e-06	5.8133e-05	glutamate dehydrogenase [EC:1.4.1.2]
K00029	6.92124	38.5295	-0.879699	2.22763e-06	7.17592e-05	malate dehydrogenase (oxaloacetate-decarboxylating)(NADP+) [EC:1.1.1.40]
K00330	3.31829	16.5646	-0.879699	2.22763e-06	7.17592e-05	NADH-quinone oxidoreductase subunit A [EC:7.1.1.2]
K02189	2.2067	15.497	-0.879699	2.22763e-06	7.17592e-05	cobalt-precorrin 5A hydrolase [EC:3.7.1.12]
K02275	5.48593	20.8056	-0.879699	2.22763e-06	7.17592e-05	cytochrome c oxidase subunit II [EC:7.1.1.9]
K08744	2.76256	16.5183	-0.879699	2.22763e-06	7.17592e-05	cardiolipin synthase (CMP-forming) [EC:2.7.8.41]
K10200	1.53891	18.7637	-0.879699	2.22763e-06	7.17592e-05	N-acetylglucosamine transport system substrate-binding protein
K13922	2.32143	16.9515	-0.879699	2.22763e-06	7.17592e-05	propionaldehyde dehydrogenase [EC:1.2.1.87]
K15533	1.42161	15.3437	-0.879699	2.22763e-06	7.17592e-05	1,3-beta-galactosyl-N-acetylhexosamine phosphorylase [EC:2.4.1.211]
K24967	2.74504	17.2502	-0.879699	2.22763e-06	7.17592e-05	GntR family transcriptional regulator, N-acetylglucosamine utilization regulator
K15100	0.00591541	1.35753	-0.93985	2.3725e-06	7.57356e-05	solute carrier family 25 (mitochondrial citrate transporter), member 1
K00113	2.66124	17.6367	-0.87218	2.9433e-06	8.56748e-05	glycerol-3-phosphate dehydrogenase subunit C
K01060	1.46818	16.4421	-0.87218	2.9433e-06	8.56748e-05	cephalosporin-C deacetylase [EC:3.1.1.41]
K01847	3.06559	17.8576	-0.87218	2.9433e-06	8.56748e-05	methylmalonyl-CoA mutase [EC:5.4.99.2]
K02231	2.65429	16.1935	-0.87218	2.9433e-06	8.56748e-05	adenosylcobinamide kinase / adenosylcobinamide-phosphate guanylyltransferase [EC:2.7.1.156 2.7.7.62]
K02276	6.22907	21.3055	-0.87218	2.9433e-06	8.56748e-05	cytochrome c oxidase subunit III [EC:7.1.1.9]
K02783	1.87229	15.5437	-0.87218	2.9433e-06	8.56748e-05	glucitol/sorbitol PTS system EIIC component
K03457	5.01807	34.5049	-0.87218	2.9433e-06	8.56748e-05	nucleobase:cation symporter-1, NCS1 family
K03811	4.00326	18.5759	-0.87218	2.9433e-06	8.56748e-05	nicotinamide mononucleotide transporter
K08676	2.26522	17.0764	-0.87218	2.9433e-06	8.56748e-05	tricorn protease [EC:3.4.21.-]
K13288	7.15416	19.1577	-0.87218	2.9433e-06	8.56748e-05	oligoribonuclease [EC:3.1.-.-]
K25133	2.75854	22.6579	-0.87218	2.9433e-06	8.56748e-05	heme transport system permease protein
K00613	0.985235	19.3505	-0.962406	3.37397e-06	9.70417e-05	glycine amidinotransferase [EC:2.1.4.1]
K00325	4.44382	20.3706	-0.864662	3.86659e-06	0.000102656	H+-translocating NAD(P) transhydrogenase subunit beta [EC:1.6.1.2 7.1.1.1]
K00768	6.19246	30.5188	-0.864662	3.86659e-06	0.000102656	nicotinate-nucleotide--dimethylbenzimidazole phosphoribosyltransferase [EC:2.4.2.21]
K01792	2.21405	13.8389	-0.864662	3.86659e-06	0.000102656	glucose-6-phosphate 1-epimerase [EC:5.1.3.15]
K02199	4.05697	32.4947	-0.864662	3.86659e-06	0.000102656	cytochrome c biogenesis protein CcmG, thiol:disulfide interchange protein DsbE
K02773	3.90366	27.7999	-0.864662	3.86659e-06	0.000102656	galactitol PTS system EIIA component [EC:2.7.1.200]
K03521	8.6248	23.0886	-0.864662	3.86659e-06	0.000102656	electron transfer flavoprotein beta subunit
K05341	2.42308	18.047	-0.864662	3.86659e-06	0.000102656	amylosucrase [EC:2.4.1.4]
K06888	1.75816	16.6798	-0.864662	3.86659e-06	0.000102656	uncharacterized protein
K13541	2.14452	15.3848	-0.864662	3.86659e-06	0.000102656	cobalt-precorrin 5A hydrolase / cobalt-factor III methyltransferase / precorrin-3B C17-methyltransferase [EC:3.7.1.12 2.1.1.272 2.1.1.131]
K21929	2.89894	18.5115	-0.864662	3.86659e-06	0.000102656	uracil-DNA glycosylase [EC:3.2.2.27]
K22227	2.19698	16.3337	-0.864662	3.86659e-06	0.000102656	AdoMet-dependent heme synthase [EC:1.3.98.6]
K20242	0	0.817892	-0.894737	4.53429e-06	0.000117701	ecotropic viral integration site 5 protein
K17245	1.341	17.6472	-0.947368	4.79084e-06	0.000117701	putative chitobiose transport system permease protein
K10201	1.0931	17.5227	-0.947368	4.81715e-06	0.000117701	N-acetylglucosamine transport system permease protein
K00684	3.15169	16.9134	-0.857143	5.03414e-06	0.000117701	leucyl/phenylalanyl-tRNA---protein transferase [EC:2.3.2.6]
K00758	3.3951	16.5897	-0.857143	5.03414e-06	0.000117701	thymidine phosphorylase [EC:2.4.2.4]
K02230	2.2738	11.9471	-0.857143	5.03414e-06	0.000117701	cobaltochelatase CobN [EC:6.6.1.2]
K03336	2.38129	16.1811	-0.857143	5.03414e-06	0.000117701	3D-(3,5/4)-trihydroxycyclohexane-1,2-dione acylhydrolase (decyclizing) [EC:3.7.1.22]
K07114	5.60921	33.9765	-0.857143	5.03414e-06	0.000117701	Ca-activated chloride channel homolog
K17489	2.81173	17.6725	-0.857143	5.03414e-06	0.000117701	methylmalonyl-CoA carboxyltransferase 12S subunit [EC:2.1.3.1]
K24040	2.43635	15.8816	-0.857143	5.03414e-06	0.000117701	energy-coupling factor transport system permease/ATP-binding protein [EC:7.-.-.-]
K00971	4.30163	19.0244	-0.849624	6.51678e-06	0.000141843	mannose-1-phosphate guanylyltransferase [EC:2.7.7.13]
K01950	3.06236	17.8463	-0.849624	6.51678e-06	0.000141843	NAD+ synthase (glutamine-hydrolysing) [EC:6.3.5.1]
K02274	8.24118	22.1567	-0.849624	6.51678e-06	0.000141843	cytochrome c oxidase subunit I [EC:7.1.1.9]
K05342	3.0127	17.4614	-0.849624	6.51678e-06	0.000141843	alpha,alpha-trehalose phosphorylase [EC:2.4.1.64]
K14335	2.30015	14.9941	-0.849624	6.51678e-06	0.000141843	alpha-1,6-mannosyltransferase [EC:2.4.1.-]
K14645	3.064	18.1335	-0.849624	6.51678e-06	0.000141843	serine protease [EC:3.4.21.-]
K01667	1.00772	16.713	-0.932331	6.79204e-06	0.00014471	tryptophanase [EC:4.1.99.1]
K00226	1.49385	15.7888	-0.932331	6.81612e-06	0.00014471	dihydroorotate dehydrogenase (fumarate) [EC:1.3.98.1]
K00334	3.90887	20.7831	-0.932331	6.82818e-06	0.00014471	NADH-quinone oxidoreductase subunit E [EC:7.1.1.2]
K19270	0.973556	11.183	-0.932331	6.82818e-06	0.00014471	mannitol-1-/sugar-/sorbitol-6-phosphatase [EC:3.1.3.22 3.1.3.23 3.1.3.50]
K01663	0.00286861	0.614822	-0.883459	7.56074e-06	0.000159149	imidazole glycerol-phosphate synthase [EC:4.3.2.10]
K23785	0.00322841	0.647289	-0.883459	7.57537e-06	0.000159149	serine/threonine-protein kinase RCK2 [EC:2.7.11.1]
K10202	0.963599	15.9511	-0.924812	8.0429e-06	0.000164433	N-acetylglucosamine transport system permease protein
K02228	2.50543	17.1548	-0.924812	8.05693e-06	0.000164433	precorrin-6A synthase [EC:2.1.1.152]
K00338	4.2342	18.7379	-0.924812	8.09915e-06	0.000164433	NADH-quinone oxidoreductase subunit I [EC:7.1.1.2]
K00342	3.53652	19.3337	-0.924812	8.09915e-06	0.000164433	NADH-quinone oxidoreductase subunit M [EC:7.1.1.2]
K02233	1.98214	15.3022	-0.924812	8.09915e-06	0.000164433	adenosylcobinamide-GDP ribazoletransferase [EC:2.7.8.26]
K00096	2.33074	29.8787	-0.842105	8.37314e-06	0.000164914	glycerol-1-phosphate dehydrogenase [NAD(P)+] [EC:1.1.1.261]
K00281	7.49647	19.6352	-0.842105	8.37314e-06	0.000164914	glycine dehydrogenase [EC:1.4.4.2]
K00332	3.29102	16.9632	-0.842105	8.37314e-06	0.000164914	NADH-quinone oxidoreductase subunit C [EC:7.1.1.2]
K04719	1.19641	13.7789	-0.917293	9.59444e-06	0.000184948	5,6-dimethylbenzimidazole synthase [EC:1.13.11.79]
K00099	5.9388	19.2099	-0.834586	1.07009e-05	0.000195859	1-deoxy-D-xylulose-5-phosphate reductoisomerase [EC:1.1.1.267]
K00895	2.85172	17.6774	-0.834586	1.07009e-05	0.000195859	diphosphate-dependent phosphofructokinase [EC:2.7.1.90]
K02429	2.98397	18.5147	-0.834586	1.07009e-05	0.000195859	MFS transporter, FHS family, L-fucose permease
K03281	3.85256	16.7685	-0.834586	1.07009e-05	0.000195859	chloride channel protein, CIC family
K05603	3.13603	17.0343	-0.834586	1.07009e-05	0.000195859	formimidoylglutamate deiminase [EC:3.5.3.13]
K06980	6.58468	18.6656	-0.834586	1.07009e-05	0.000195859	tRNA-modifying protein YgfZ
K17899	1.63468	14.5535	-0.909774	1.12559e-05	0.000202646	D-ornithine 4,5-aminomutase subunit alpha [EC:5.4.3.5]
K06201	1.46282	17.0129	-0.909774	1.1294e-05	0.000202646	copper homeostasis protein
K09704	1.89754	16.105	-0.909774	1.13513e-05	0.000202646	uncharacterized protein
K10240	1.34214	17.485	-0.909774	1.13513e-05	0.000202646	cellobiose transport system substrate-binding protein
K17244	1.49466	18.3759	-0.909774	1.13513e-05	0.000202646	putative chitobiose transport system substrate-binding protein
K10398	0.00988031	0.817206	-0.879699	1.16959e-05	0.000208285	kinesin family member 11
K14797	0.0338124	0.849034	-0.87218	1.19084e-05	0.000211549	essential nuclear protein 1
K20362	0	0.647938	-0.842105	1.2307e-05	0.000217242	protein transport protein YIF1
K15015	0	0.763684	-0.842105	1.23548e-05	0.000217242	solute carrier family 32 (vesicular inhibitory amino acid transporter)
K06943	0	0.607401	-0.842105	1.23787e-05	0.000217242	nucleolar GTP-binding protein
K23460	0	0.763132	-0.842105	1.23787e-05	0.000217242	Rab proteins geranylgeranyltransferase component A
K06636	0.0185205	0.787356	-0.87594	1.29776e-05	0.000219795	structural maintenance of chromosome 1
K23349	0.924699	15.5373	-0.902256	1.31477e-05	0.000219795	putative dimethyl sulfoxide reductase chaperone
K02466	1.15716	17.7972	-0.902256	1.32136e-05	0.000219795	glucitol operon activator protein
K00798	3.40896	19.8547	-0.902256	1.34128e-05	0.000219795	cob(I)alamin adenosyltransferase [EC:2.5.1.17]
K01206	1.01633	13.4503	-0.902256	1.34128e-05	0.000219795	alpha-L-fucosidase [EC:3.2.1.51]
K07306	1.25434	17.5282	-0.902256	1.34128e-05	0.000219795	anaerobic dimethyl sulfoxide reductase subunit A [EC:1.8.5.3]
K20370	1.47252	18.0502	-0.902256	1.34128e-05	0.000219795	phosphoenolpyruvate carboxykinase (diphosphate) [EC:4.1.1.38]
K00821	5.64944	18.7195	-0.827068	1.35856e-05	0.000219795	acetylornithine/N-succinyldiaminopimelate aminotransferase [EC:2.6.1.11 2.6.1.17]
K00849	4.61877	16.1193	-0.827068	1.35856e-05	0.000219795	galactokinase [EC:2.7.1.6]
K00982	7.26377	20.7686	-0.827068	1.35856e-05	0.000219795	[glutamine synthetase] adenylyltransferase / [glutamine synthetase]-adenylyl-L-tyrosine phosphorylase [EC:2.7.7.42 2.7.7.89]
K07005	4.01363	16.7228	-0.827068	1.35856e-05	0.000219795	uncharacterized protein
K15772	3.00913	17.0217	-0.827068	1.35856e-05	0.000219795	arabinogalactan oligomer / maltooligosaccharide transport system permease protein
K16163	2.66841	12.9788	-0.827068	1.35856e-05	0.000219795	maleylpyruvate isomerase [EC:5.2.1.4]
K16557	2.83494	17.1838	-0.827068	1.35856e-05	0.000219795	succinoglycan biosynthesis protein ExoA [EC:2.4.-.-]
K22278	7.4614	37.1837	-0.827068	1.35856e-05	0.000219795	peptidoglycan-N-acetylglucosamine deacetylase [EC:3.5.1.104]
K14262	0.0151707	0.658845	-0.87218	1.40648e-05	0.000226871	di- and tripeptidase [EC:3.4.-.-]
K08576	0.0104513	0.752825	-0.857143	1.40856e-05	0.000226871	calpain-7 [EC:3.4.22.-]
K21495	1.23875	15.0884	-0.894737	1.55717e-05	0.000245665	antitoxin FitA
K23371	0.868311	16.9322	-0.894737	1.5674e-05	0.000245665	L-serine kinase (ATP) / ParB family transcriptional regulator, heme-responsive regulator [EC:2.7.1.225]
K01222	1.40104	15.4186	-0.894737	1.58027e-05	0.000245665	6-phospho-beta-glucosidase [EC:3.2.1.86]
K05991	2.34265	29.6435	-0.894737	1.58286e-05	0.000245665	endoglycosylceramidase [EC:3.2.1.123]
K08296	4.03956	18.5842	-0.894737	1.58286e-05	0.000245665	phosphohistidine phosphatase [EC:3.1.3.-]
K13116	0.0387409	0.762213	-0.864662	1.668e-05	0.000253405	ATP-dependent RNA helicase DDX41 [EC:3.6.4.13]
K00674	7.51039	22.6345	-0.819549	1.71664e-05	0.000253405	2,3,4,5-tetrahydropyridine-2,6-dicarboxylate N-succinyltransferase [EC:2.3.1.117]
K00931	7.64714	19.5341	-0.819549	1.71664e-05	0.000253405	glutamate 5-kinase [EC:2.7.2.11]
K01662	7.97093	20.9353	-0.819549	1.71664e-05	0.000253405	1-deoxy-D-xylulose-5-phosphate synthase [EC:2.2.1.7]
K02007	2.60146	16.9422	-0.819549	1.71664e-05	0.000253405	cobalt/nickel transport system permease protein
K02074	2.93613	14.7788	-0.819549	1.71664e-05	0.000253405	zinc/manganese transport system ATP-binding protein
K03820	6.59477	19.8061	-0.819549	1.71664e-05	0.000253405	apolipoprotein N-acyltransferase [EC:2.3.1.269]
K07386	8.80169	23.2543	-0.819549	1.71664e-05	0.000253405	putative endopeptidase [EC:3.4.24.-]
K11045	14.6511	77.598	-0.819549	1.71664e-05	0.000253405	cAMP factor
K21400	2.58214	15.1697	-0.819549	1.71664e-05	0.000253405	2-amino-4-ketopentanoate thiolase beta subunit [EC:2.3.1.263]
K22452	3.00193	16.4463	-0.819549	1.71664e-05	0.000253405	protein-glutamine gamma-glutamyltransferase [EC:2.3.2.13]
K03361	0.00640376	0.567721	-0.853383	1.74094e-05	0.00025595	F-box and WD-40 domain protein CDC4
K03855	1.28264	14.2616	-0.887218	1.8269e-05	0.000266698	ferredoxin like protein
K11661	0.0166526	0.757328	-0.87594	1.82827e-05	0.000266698	helicase SRCAP/SWR1 [EC:5.6.2.-]
K00313	1.3433	16.9464	-0.887218	1.86556e-05	0.000266698	electron transfer flavoprotein-quinone oxidoreductase [EC:1.5.5.-]
K00335	3.85724	18.3828	-0.887218	1.86556e-05	0.000266698	NADH-quinone oxidoreductase subunit F [EC:7.1.1.2]
K21864	0.0209467	0.805273	-0.87594	1.93355e-05	0.000275873	voltage-dependent calcium channel
K02144	0.0139799	0.764333	-0.849624	2.01175e-05	0.000286467	V-type H+-transporting ATPase subunit H
K08956	0.00227842	0.637549	-0.830827	2.05928e-05	0.00029266	AFG3 family protein [EC:3.4.24.-]
K08775	0.0155666	0.78089	-0.860902	2.07201e-05	0.000293893	breast cancer 2 susceptibility protein
K01545	0.468225	9.53129	-0.87218	2.12026e-05	0.000294204	potassium-transporting ATPase KdpF subunit
K02549	4.88187	16.988	-0.81203	2.1563e-05	0.000294204	o-succinylbenzoate synthase [EC:4.2.1.113]
K03074	5.02116	17.4051	-0.81203	2.1563e-05	0.000294204	preprotein translocase subunit SecF
K03578	7.61719	20.446	-0.81203	2.1563e-05	0.000294204	ATP-dependent helicase HrpA [EC:3.6.4.13]
K08368	2.84081	17.4869	-0.81203	2.1563e-05	0.000294204	MFS transporter, putative metabolite transport protein
K11105	3.40056	16.0382	-0.81203	2.1563e-05	0.000294204	potassium/hydrogen antiporter
K14998	7.9195	33.9364	-0.81203	2.1563e-05	0.000294204	surfeit locus 1 family protein
K25132	2.98667	16.773	-0.81203	2.1563e-05	0.000294204	heme transport system substrate-binding protein
K06605	1.13212	13.2743	-0.879699	2.18557e-05	0.000294204	myo-inositol catabolism protein IolH
K10834	2.09848	22.3386	-0.879699	2.18557e-05	0.000294204	heme transport system ATP-binding protein [EC:7.6.2.5]
K21672	2.11431	16.1605	-0.879699	2.18557e-05	0.000294204	2,4-diaminopentanoate dehydrogenase [EC:1.4.1.12 1.4.1.26]
K03079	2.07582	14.553	-0.879699	2.1925e-05	0.000294204	L-ribulose-5-phosphate 3-epimerase [EC:5.1.3.22]
K10241	1.35937	17.0763	-0.879699	2.1925e-05	0.000294204	cellobiose transport system permease protein
K03338	2.20949	14.0936	-0.879699	2.19597e-05	0.000294204	5-dehydro-2-deoxygluconokinase [EC:2.7.1.92]
K07588	2.97254	17.1771	-0.879699	2.19597e-05	0.000294204	GTPase [EC:3.6.5.-]
K12836	0.00622471	0.912739	-0.827068	2.24109e-05	0.000299695	splicing factor U2AF 35 kDa subunit
K12604	0.0249734	0.790946	-0.857143	2.5215e-05	0.000335953	CCR4-NOT transcription complex subunit 1
K03077	2.62585	29.087	-0.87218	2.56559e-05	0.000339593	L-ribulose-5-phosphate 4-epimerase [EC:5.1.3.4]
K16146	1.28308	16.2843	-0.87218	2.5776e-05	0.000339593	maltokinase [EC:2.7.1.175]
K02769	1.42219	17.9772	-0.87218	2.58162e-05	0.000339593	fructose PTS system EIIB component [EC:2.7.1.202]
K15322	0.00450299	0.792408	-0.819549	2.66566e-05	0.000344677	tRNA-splicing endonuclease subunit Sen2 [EC:4.6.1.16]
K19562	0.00453515	0.535652	-0.819549	2.67033e-05	0.000344677	bifunctional dethiobiotin synthetase / adenosylmethionine---8-amino-7-oxononanoate aminotransferase [EC:6.3.3.3 2.6.1.62]
K00060	2.25806	12.4515	-0.804511	2.69635e-05	0.000344677	threonine 3-dehydrogenase [EC:1.1.1.103]
K00946	5.81394	17.8835	-0.804511	2.69635e-05	0.000344677	thiamine-monophosphate kinase [EC:2.7.4.16]
K02077	4.03136	18.7586	-0.804511	2.69635e-05	0.000344677	zinc/manganese transport system substrate-binding protein
K03549	4.35505	19.9726	-0.804511	2.69635e-05	0.000344677	KUP system potassium uptake protein
K06976	2.94088	14.0452	-0.804511	2.69635e-05	0.000344677	uncharacterized protein
K14441	3.65428	18.3383	-0.804511	2.69635e-05	0.000344677	ribosomal protein S12 methylthiotransferase [EC:2.8.4.4]
K15771	3.77215	15.9934	-0.804511	2.69635e-05	0.000344677	arabinogalactan oligomer / maltooligosaccharide transport system permease protein
K18478	0.791635	9.43803	-0.804511	2.69635e-05	0.000344677	sulfofructose kinase [EC:2.7.1.184]
K17490	1.47664	13.2295	-0.868421	2.7549e-05	0.000351307	methylmalonyl-CoA carboxyltransferase 1.3S subunit [EC:2.1.3.1]
K11090	0.0166355	0.780007	-0.827068	2.75805e-05	0.000351307	lupus La protein
K03238	0.0223432	0.625204	-0.827068	2.76276e-05	0.000351307	translation initiation factor 2 subunit 2
K05936	2.25126	15.3141	-0.868421	2.7978e-05	0.00035514	precorrin-4/cobalt-precorrin-4 C11-methyltransferase [EC:2.1.1.133 2.1.1.271]
K02331	0.0230702	0.794443	-0.845865	2.90442e-05	0.000367386	DNA polymerase phi [EC:2.7.7.7]
K01288	0.0112252	1.49224	-0.815789	2.93342e-05	0.000370408	carboxypeptidase D [EC:3.4.16.6]
K03433	2.21732	15.5212	-0.864662	3.01263e-05	0.000373634	proteasome beta subunit [EC:3.4.25.1]
K09791	3.80291	16.8207	-0.864662	3.01263e-05	0.000373634	uncharacterized protein
K17246	1.38188	16.1861	-0.864662	3.01263e-05	0.000373634	putative chitobiose transport system permease protein
K10242	1.56133	16.821	-0.864662	3.0265e-05	0.000373634	cellobiose transport system permease protein
K01488	2.79881	18.0358	-0.864662	3.03113e-05	0.000373634	adenosine deaminase [EC:3.5.4.4]
K03394	2.58034	16.0617	-0.864662	3.03113e-05	0.000373634	precorrin-2/cobalt-factor-2 C20-methyltransferase [EC:2.1.1.130 2.1.1.151]
K06693	0	1.07266	-0.789474	3.14656e-05	0.000387203	26S proteasome regulatory subunit N4
K14715	0	0.740747	-0.789474	3.18111e-05	0.000390791	solute carrier family 39 (zinc transporter), member 9
K03678	0	0.898263	-0.789474	3.19269e-05	0.00039155	exosome complex component RRP45
K09613	0	0.707861	-0.789474	3.20431e-05	0.000392311	COP9 signalosome complex subunit 5 [EC:3.4.-.-]
K11108	0	0.801339	-0.789474	3.21013e-05	0.000392361	RNA 3'-terminal phosphate cyclase-like protein
K05824	0.0148091	0.800419	-0.834586	3.24456e-05	0.000395902	homoisocitrate dehydrogenase [EC:1.1.1.87]
K00140	4.70608	18.5055	-0.796992	3.35414e-05	0.000395941	malonate-semialdehyde dehydrogenase (acetylating) / methylmalonate-semialdehyde dehydrogenase [EC:1.2.1.18 1.2.1.27]
K00874	4.23773	34.5734	-0.796992	3.35414e-05	0.000395941	2-dehydro-3-deoxygluconokinase [EC:2.7.1.45]
K01966	4.93219	18.9989	-0.796992	3.35414e-05	0.000395941	propionyl-CoA carboxylase beta chain [EC:6.4.1.3 2.1.3.15]
K02348	3.9034	16.435	-0.796992	3.35414e-05	0.000395941	ElaA protein
K03072	8.36182	21.3876	-0.796992	3.35414e-05	0.000395941	preprotein translocase subunit SecD
K03286	2.63374	13.1102	-0.796992	3.35414e-05	0.000395941	OmpA-OmpF porin, OOP family
K03313	5.20147	19.6388	-0.796992	3.35414e-05	0.000395941	Na+:H+ antiporter, NhaA family
K03924	8.21287	38.1203	-0.796992	3.35414e-05	0.000395941	MoxR-like ATPase [EC:3.6.3.-]
K06877	8.14765	30.9106	-0.796992	3.35414e-05	0.000395941	DEAD/DEAH box helicase domain-containing protein
K07053	4.05788	17.5418	-0.796992	3.35414e-05	0.000395941	3',5'-nucleoside bisphosphate phosphatase [EC:3.1.3.97]
K07305	6.47031	17.2412	-0.796992	3.35414e-05	0.000395941	peptide-methionine (R)-S-oxide reductase [EC:1.8.4.12]
K07340	3.728	16.5234	-0.796992	3.35414e-05	0.000395941	inner membrane protein
K15034	2.24204	13.9997	-0.796992	3.35414e-05	0.000395941	ribosome-associated protein
K17315	2.89252	16.5176	-0.796992	3.35414e-05	0.000395941	glucose/mannose transport system substrate-binding protein
K18855	2.81993	15.6093	-0.796992	3.35414e-05	0.000395941	UDP-N-acetylglucosamine 3-dehydrogenase [EC:1.1.1.374]
K10706	0.0326091	0.808705	-0.849624	3.45729e-05	0.000406133	senataxin [EC:5.6.2.-]
K17496	0.0157081	0.92437	-0.808271	3.46301e-05	0.000406147	mitochondrial import inner membrane translocase subunit TIM50
K02774	4.43755	30.0542	-0.857143	3.55441e-05	0.000406988	galactitol PTS system EIIB component [EC:2.7.1.200]
K02781	2.63134	29.3225	-0.857143	3.55441e-05	0.000406988	glucitol/sorbitol PTS system EIIA component [EC:2.7.1.198]
K12847	0.00713496	0.775384	-0.815789	3.56506e-05	0.000407564	U4/U6.U5 tri-snRNP-associated protein 2
K03283	0.0210762	0.653841	-0.823308	3.58944e-05	0.000409705	heat shock 70kDa protein 1/2/6/8
K07308	0.987685	16.4438	-0.853383	3.83571e-05	0.000433041	anaerobic dimethyl sulfoxide reductase subunit C
K03416	2.61579	17.8112	-0.853383	3.84717e-05	0.00043366	methylmalonyl-CoA carboxyltransferase 5S subunit [EC:2.1.3.1]
K20524	0.00869754	0.759251	-0.81203	3.87415e-05	0.000436022	LAS seventeen-binding protein 5
K11262	0.0229829	0.649935	-0.838346	4.06548e-05	0.000445007	acetyl-CoA carboxylase / biotin carboxylase 1 [EC:6.4.1.2 6.3.4.14 2.1.3.15]
K21989	0.0641947	2.22755	-0.838346	4.12167e-05	0.000445007	calcium permeable stress-gated cation channel
K00616	9.27275	21.7586	-0.789474	4.15481e-05	0.000445007	transaldolase [EC:2.2.1.2]
K00728	7.05607	19.6331	-0.789474	4.15481e-05	0.000445007	dolichyl-phosphate-mannose-protein mannosyltransferase [EC:2.4.1.109]
K02006	3.07877	14.7407	-0.789474	4.15481e-05	0.000445007	cobalt/nickel transport system ATP-binding protein
K03292	3.61107	17.2932	-0.789474	4.15481e-05	0.000445007	glycoside/pentoside/hexuronide:cation symporter, GPH family
K04761	5.78619	17.6991	-0.789474	4.15481e-05	0.000445007	LysR family transcriptional regulator, hydrogen peroxide-inducible genes activator
K05921	2.59825	16.1373	-0.789474	4.15481e-05	0.000445007	5-oxopent-3-ene-1,2,5-tricarboxylate decarboxylase / 2-hydroxyhepta-2,4-diene-1,7-dioate isomerase [EC:4.1.1.68 5.3.3.-]
K11744	3.72291	18.7267	-0.789474	4.15481e-05	0.000445007	AI-2 transport protein TqsA
K17317	2.56348	11.7532	-0.789474	4.15481e-05	0.000445007	glucose/mannose transport system permease protein
K00340	3.74965	14.7262	-0.849624	4.16273e-05	0.000445007	NADH-quinone oxidoreductase subunit K [EC:7.1.1.2]
K06042	1.95747	17.1354	-0.845865	4.44361e-05	0.000472941	precorrin-8X/cobalt-precorrin-8 methylmutase [EC:5.4.99.61 5.4.99.60]
K03032	0.009758	0.620045	-0.796992	4.46051e-05	0.000473815	26S proteasome regulatory subunit N2
K10754	0.00521853	0.783769	-0.804511	4.59247e-05	0.00048301	replication factor C subunit 1
K11109	0.0146746	0.637559	-0.81203	4.60486e-05	0.00048301	protection of telomeres protein 1
K06960	2.91741	14.0649	-0.842105	4.73589e-05	0.000493895	uncharacterized protein
K01818	0.698667	10.5102	-0.842105	4.80559e-05	0.000498326	L-fucose/D-arabinose isomerase [EC:5.3.1.25 5.3.1.3]
K14837	0.00947643	0.716156	-0.793233	4.81522e-05	0.000498326	nucleolar protein 12
K17607	0.0183591	0.83899	-0.793233	4.81522e-05	0.000498326	type 2A phosphatase activator TIP41
K15628	0.0463568	1.33954	-0.827068	4.81571e-05	0.000498326	ATP-binding cassette, subfamily D (ALD), peroxisomal long-chain fatty acid import protein [EC:7.6.2.4]
K07307	0.954273	16.0229	-0.842105	4.83369e-05	0.000498394	anaerobic dimethyl sulfoxide reductase subunit B
K14801	0.0417101	1.25423	-0.793233	4.84697e-05	0.000498394	pre-rRNA-processing protein TSR4
K01195	2.83435	17.6054	-0.842105	4.86192e-05	0.000499139	beta-glucuronidase [EC:3.2.1.31]
K10797	0.992117	10.7149	-0.842105	4.869e-05	0.000499159	2-enoate reductase [EC:1.3.1.31]
K14676	0.0116767	0.558199	-0.808271	4.94005e-05	0.000505727	lysophospholipid hydrolase [EC:3.1.1.5]
K15163	0.00847817	0.543699	-0.808271	4.97905e-05	0.000507863	mediator of RNA polymerase II transcription subunit 12, fungi type
K20176	0.0107311	0.78177	-0.808271	4.98688e-05	0.000507863	small G protein signaling modulator 3
K01412	0.0119966	0.676638	-0.800752	4.99317e-05	0.000507863	mitochondrial-processing peptidase subunit alpha [EC:3.4.24.64]
K18669	0.00714063	0.813806	-0.808271	4.99471e-05	0.000507863	dual specificity tyrosine-phosphorylation-regulated kinase 2/3/4 [EC:2.7.12.1]
K03254	0.013134	0.774949	-0.819549	5.04048e-05	0.000507863	translation initiation factor 3 subunit A
K10866	0.0433186	0.887015	-0.819549	5.10223e-05	0.000507863	DNA repair protein RAD50 [EC:3.6.-.-]
K00147	8.42349	21.1448	-0.781955	5.12207e-05	0.000507863	glutamate-5-semialdehyde dehydrogenase [EC:1.2.1.41]
K00936	4.64141	17.3971	-0.781955	5.12207e-05	0.000507863	two-component system, sensor histidine kinase PdtaS [EC:2.7.13.3]
K01057	6.52547	18.036	-0.781955	5.12207e-05	0.000507863	6-phosphogluconolactonase [EC:3.1.1.31]
K02800	3.299	18.2234	-0.781955	5.12207e-05	0.000507863	mannitol PTS system EIICBA or EIICB component [EC:2.7.1.197]
K03761	4.82608	19.1861	-0.781955	5.12207e-05	0.000507863	MFS transporter, MHS family, alpha-ketoglutarate permease
K07082	9.06151	20.9906	-0.781955	5.12207e-05	0.000507863	UPF0755 protein
K14161	3.65038	16.1553	-0.781955	5.12207e-05	0.000507863	protein ImuB
K17828	3.96213	16.3275	-0.781955	5.12207e-05	0.000507863	dihydroorotate dehydrogenase (NAD+) catalytic subunit [EC:1.3.1.14]
K20306	5.044	17.8346	-0.781955	5.12207e-05	0.000507863	trafficking protein particle complex subunit 9
K17302	0.014021	0.772274	-0.81203	5.29873e-05	0.000520395	coatomer subunit beta'
K01427	0.0164204	0.69835	-0.804511	5.39888e-05	0.000528085	urease [EC:3.5.1.5]
K15026	0.0161364	0.661143	-0.804511	5.39888e-05	0.000528085	translation initiation factor 2A
K18423	0.026089	0.819286	-0.823308	5.49273e-05	0.00053654	exportin-2 (importin alpha re-exporter)
K12571	0.0236407	0.72444	-0.815789	5.52509e-05	0.000537717	PAB-dependent poly(A)-specific ribonuclease subunit 2 [EC:3.1.13.4]
K18748	0.0371041	0.712393	-0.815789	5.54176e-05	0.000538427	protein SSD1
K02309	0.0214823	0.795821	-0.808271	5.64474e-05	0.000543876	regulatory subunit for Cdc7p protein kinase
K00078	1.14686	11.4761	-0.834586	5.66353e-05	0.000543876	dihydrodiol dehydrogenase / D-xylose 1-dehydrogenase (NADP) [EC:1.3.1.20 1.1.1.179]
K03335	2.65064	16.7849	-0.834586	5.68788e-05	0.000543876	inosose dehydratase [EC:4.2.1.44]
K03567	2.27781	15.3132	-0.834586	5.68788e-05	0.000543876	glycine cleavage system transcriptional repressor
K00326	0.0283446	1.29414	-0.785714	5.72635e-05	0.000546113	cytochrome-b5 reductase [EC:1.6.2.2]
K15454	0.0166965	0.637967	-0.785714	5.72635e-05	0.000546113	tRNA pseudouridine32 synthase [EC:5.4.99.28]
K20102	0.00484672	0.643675	-0.774436	5.84023e-05	0.000554101	YTH domain-containing family protein
K15498	0.00565211	0.852437	-0.774436	5.85955e-05	0.000554101	serine/threonine-protein phosphatase 6 catalytic subunit [EC:3.1.3.16]
K18719	0.00231723	0.72857	-0.774436	5.85955e-05	0.000554101	nucleoporin NUP82
K10750	0.0139698	0.789464	-0.800752	5.86115e-05	0.000554101	chromatin assembly factor 1 subunit A
K05906	0.0103084	0.783104	-0.793233	5.8681e-05	0.000554101	prenylcysteine oxidase / farnesylcysteine lyase [EC:1.8.3.5 1.8.3.6]
K11315	0.00267523	0.573006	-0.774436	5.86923e-05	0.000554101	transcriptional adapter 3
K17491	0.00236323	0.685268	-0.774436	5.87891e-05	0.000554101	protein phosphatase 4 regulatory subunit 3
K20520	0.00316932	0.582908	-0.774436	5.87891e-05	0.000554101	drebrin-like protein
K14861	0.00713453	0.270871	-0.81203	5.98995e-05	0.000563102	nucleolar pre-ribosomal-associated protein 1
K11611	2.46049	15.6069	-0.830827	6.10993e-05	0.000572155	meromycolic acid enoyl-[acyl-carrier-protein] reductase [EC:1.3.1.118]
K02782	1.5532	14.7791	-0.830827	6.14469e-05	0.000572451	glucitol/sorbitol PTS system EIIB component [EC:2.7.1.198]
K00368	5.14958	16.5639	-0.774436	6.28987e-05	0.000577075	nitrite reductase (NO-forming) [EC:1.7.2.1]
K02015	12.6132	47.4213	-0.774436	6.28987e-05	0.000577075	iron complex transport system permease protein
K03786	7.60864	18.5924	-0.774436	6.28987e-05	0.000577075	3-dehydroquinate dehydratase II [EC:4.2.1.10]
K09811	8.10998	20.5486	-0.774436	6.28987e-05	0.000577075	cell division transport system permease protein
K20318	0.0070028	0.589911	-0.770677	6.3147e-05	0.000578622	protein SYS1
K11664	0.0113154	0.707086	-0.789474	6.34343e-05	0.000579287	vacuolar protein sorting-associated protein 72
K14264	0.0191289	0.730941	-0.796992	6.35092e-05	0.000579287	kynurenine aminotransferase [EC:2.6.1.7]
K09191	0.00936	0.98806	-0.770677	6.377e-05	0.000579931	general transcription factor IIIA
K08874	0.0177377	0.638812	-0.819549	6.53956e-05	0.000591007	transformation/transcription domain-associated protein
K05825	3.35403	17.279	-0.827068	6.60816e-05	0.000594541	2-aminoadipate transaminase [EC:2.6.1.-]
K03337	2.1648	16.2773	-0.827068	6.63608e-05	0.000594541	5-deoxy-glucuronate isomerase [EC:5.3.1.30]
K13018	2.59785	16.0414	-0.827068	6.63608e-05	0.000594541	UDP-2-acetamido-3-amino-2,3-dideoxy-glucuronate N-acetyltransferase [EC:2.3.1.201]
K02350	0.0262617	0.810251	-0.800752	6.74989e-05	0.00060399	DNA polymerase zeta [EC:2.7.7.7]
K17868	0.0150376	0.723275	-0.785714	6.81295e-05	0.000608131	diphthine methyl ester acylhydrolase [EC:3.1.1.97]
K15219	0.00309717	0.678547	-0.766917	6.84801e-05	0.000609759	RNA polymerase I-specific transcription initiation factor RRN7
K12869	0.0210762	0.660382	-0.793233	6.85843e-05	0.000609883	crooked neck
K12275	0.00519009	0.788979	-0.766917	6.87027e-05	0.000609883	translocation protein SEC62
K00665	0.0410294	0.95362	-0.819549	6.87465e-05	0.000609883	fatty acid synthase, animal type [EC:2.3.1.85]
K16342	0.0115428	0.629853	-0.793233	6.88969e-05	0.00061047	cytosolic phospholipase A2 [EC:3.1.1.4]
K20361	0.0129954	0.80359	-0.804511	6.97108e-05	0.000616175	intracellular protein transport protein USO1
K12821	0.0220022	0.799915	-0.774436	7.26997e-05	0.00063659	pre-mRNA-processing factor 40
K06276	0.0134655	0.741499	-0.796992	7.2723e-05	0.00063659	3-phosphoinositide dependent protein kinase-1 [EC:2.7.11.1]
K15202	0.0184615	0.861668	-0.789474	7.37101e-05	0.000641255	general transcription factor 3C polypeptide 5 (transcription factor C subunit 1)
K10847	0.00556948	0.724085	-0.763158	7.4e-05	0.000641255	DNA-repair protein complementing XP-A cells
K10415	0.00930665	0.354327	-0.781955	7.4289e-05	0.000641255	dynein cytoplasmic 1 intermediate chain
K02684	0.02886	0.841843	-0.781955	7.45169e-05	0.000641255	DNA primase small subunit [EC:2.7.7.102]
K10807	0.0158703	0.827067	-0.781955	7.45169e-05	0.000641255	ribonucleoside-diphosphate reductase subunit M1 [EC:1.17.4.1]
K15363	0.0161813	0.8355	-0.781955	7.48597e-05	0.000641255	fanconi-associated nuclease 1 [EC:3.1.21.- 3.1.4.1]
K24194	0.0195723	0.846755	-0.781955	7.48597e-05	0.000641255	boron transporter
K11497	0.0151477	0.586156	-0.781955	7.49742e-05	0.000641255	centromere protein C
K09313	0.00879121	0.904807	-0.763158	7.51988e-05	0.000641255	homeobox protein cut-like
K12827	0.00320128	0.583295	-0.763158	7.51988e-05	0.000641255	splicing factor 3A subunit 3
K15728	0.0122818	0.686073	-0.800752	7.57207e-05	0.000641255	phosphatidate phosphatase LPIN [EC:3.1.3.4]
K15192	0.0258445	0.681459	-0.804511	7.68325e-05	0.000641255	TATA-binding protein-associated factor [EC:5.6.2.-]
K00639	5.16945	17.6286	-0.766917	7.69019e-05	0.000641255	glycine C-acetyltransferase [EC:2.3.1.29]
K00697	7.77391	20.0799	-0.766917	7.69019e-05	0.000641255	trehalose 6-phosphate synthase [EC:2.4.1.15 2.4.1.347]
K01223	5.10077	18.0934	-0.766917	7.69019e-05	0.000641255	6-phospho-beta-glucosidase [EC:3.2.1.86]
K01256	14.5588	39.1627	-0.766917	7.69019e-05	0.000641255	aminopeptidase N [EC:3.4.11.2]
K01778	7.2535	17.9089	-0.766917	7.69019e-05	0.000641255	diaminopimelate epimerase [EC:5.1.1.7]
K06346	5.62356	17.4354	-0.766917	7.69019e-05	0.000641255	spoIIIJ-associated protein
K07164	4.63823	17.7303	-0.766917	7.69019e-05	0.000641255	uncharacterized protein
K08221	2.52319	13.7432	-0.766917	7.69019e-05	0.000641255	MFS transporter, ACDE family, multidrug resistance protein
K09760	6.81407	18.7395	-0.766917	7.69019e-05	0.000641255	DNA recombination protein RmuC
K11738	7.37008	34.8399	-0.766917	7.69019e-05	0.000641255	L-asparagine permease
K13821	6.46016	17.9465	-0.766917	7.69019e-05	0.000641255	RHH-type transcriptional regulator, proline utilization regulon repressor / proline dehydrogenase / delta 1-pyrroline-5-carboxylate dehydrogenase [EC:1.5.5.2 1.2.1.88]
K18476	9.72123	33.2058	-0.766917	7.69019e-05	0.000641255	TetR/AcrR family transcriptional regulator, tetracycline repressor protein
K22736	3.80935	10.4267	-0.766917	7.69019e-05	0.000641255	vacuolar iron transporter family protein
K12944	2.23611	14.9154	-0.819549	7.7219e-05	0.000641255	nucleoside triphosphatase [EC:3.6.1.-]
K02760	1.84262	13.3051	-0.819549	7.73257e-05	0.000641255	cellobiose PTS system EIIB component [EC:2.7.1.196 2.7.1.205]
K02823	3.01642	16.279	-0.819549	7.73257e-05	0.000641255	dihydroorotate dehydrogenase electron transfer subunit
K06902	3.67267	18.612	-0.819549	7.73257e-05	0.000641255	MFS transporter, UMF1 family
K18327	0	0.492759	-0.736842	7.82084e-05	0.000647457	RNA exonuclease 4 [EC:3.1.-.-]
K00236	0	0.686767	-0.736842	7.83419e-05	0.000647457	succinate dehydrogenase (ubiquinone) cytochrome b560 subunit
K11863	0	0.719294	-0.736842	7.86094e-05	0.000647457	Ataxin-3 [EC:3.4.22.-]
K01101	0	0.836122	-0.736842	7.87433e-05	0.000647457	4-nitrophenyl phosphatase [EC:3.1.3.41]
K17497	0	0.829812	-0.736842	7.87433e-05	0.000647457	phosphomannomutase [EC:5.4.2.8]
K20360	0	0.330757	-0.736842	7.87433e-05	0.000647457	TBC1 domain family member 2
K14854	0	0.69832	-0.736842	7.88775e-05	0.000647457	ribosome assembly protein 3
K20309	0	0.716482	-0.736842	7.88775e-05	0.000647457	trafficking protein particle complex subunit 12
K14816	0	0.731725	-0.736842	7.90118e-05	0.000647826	pre-60S factor REI1
K11768	0.0345831	0.73059	-0.785714	8.05117e-05	0.000657891	actin-related protein 9
K20290	0.0163216	0.862544	-0.785714	8.08719e-05	0.00066009	conserved oligomeric Golgi complex subunit 3
K10686	0.00999879	0.808156	-0.759398	8.10975e-05	0.000661186	NEDD8-activating enzyme E1 [EC:6.2.1.64]
K03231	0.00414981	0.736921	-0.759398	8.1615e-05	0.000663167	elongation factor 1-alpha
K11984	0.00300774	0.41597	-0.759398	8.1615e-05	0.000663167	U4/U6.U5 tri-snRNP-associated protein 1
K16073	0.0413661	1.45851	-0.796992	8.20964e-05	0.000666332	magnesium transporter
K14835	0.0393244	0.730367	-0.804511	8.33177e-05	0.000673229	25S rRNA (cytosine2870-C5)-methyltransferase [EC:2.1.1.310]
K14679	0.0274832	0.822421	-0.789474	8.55862e-05	0.000690789	tRNA ligase [EC:6.5.1.3]
K01530	0.0717985	1.96788	-0.808271	8.66508e-05	0.000698604	phospholipid-translocating ATPase [EC:7.6.2.1]
K24195	0.0237499	0.879811	-0.774436	8.74136e-05	0.000702467	xenotropic and polytropic retrovirus receptor 1
K15424	0.0195461	0.807238	-0.781955	8.76365e-05	0.000702467	serine/threonine-protein phosphatase 4 regulatory subunit 1
K14554	0.0197794	0.813496	-0.774436	8.78084e-05	0.000702467	U3 small nucleolar RNA-associated protein 21
K17301	0.0197619	0.906552	-0.774436	8.78084e-05	0.000702467	coatomer subunit beta
K22470	0.00885936	0.792047	-0.755639	8.85462e-05	0.000707588	eukaryotic sulfide quinone oxidoreductase [EC:1.8.5.8]
K09992	1.89006	22.5857	-0.81203	8.99885e-05	0.000708004	uncharacterized protein
K13051	1.05705	10.4145	-0.81203	8.99885e-05	0.000708004	L-asparaginase / beta-aspartyl-peptidase [EC:3.5.1.1 3.4.19.5]
K22010	3.55763	17.5878	-0.81203	8.99885e-05	0.000708004	two-component system, response regulator PdtaR
K23149	1.79542	16.7828	-0.81203	8.99885e-05	0.000708004	5-phospho-D-xylono-1,4-lactonase [EC:3.1.1.104]
K14776	0.0154686	0.443546	-0.770677	9.00634e-05	0.000708004	ATP-dependent RNA helicase DDX10/DBP4 [EC:3.6.4.13]
K01062	0.042809	0.821345	-0.763158	9.31632e-05	0.000722294	platelet-activating factor acetylhydrolase [EC:3.1.1.47]
K05658	0.0698505	2.52352	-0.804511	9.34967e-05	0.000722294	ATP-binding cassette, subfamily B (MDR/TAP), member 1 [EC:7.6.2.2]
K07870	0.0341544	0.737398	-0.778195	9.35544e-05	0.000722294	mitochondrial Rho GTPase 1 [EC:3.6.5.-]
K00868	5.3933	17.0462	-0.759398	9.36751e-05	0.000722294	pyridoxine kinase [EC:2.7.1.35]
K03078	2.45944	13.8588	-0.759398	9.36751e-05	0.000722294	3-dehydro-L-gulonate-6-phosphate decarboxylase [EC:4.1.1.85]
K03969	4.36078	17.6031	-0.759398	9.36751e-05	0.000722294	phage shock protein A
K06204	5.9782	18.8365	-0.759398	9.36751e-05	0.000722294	DnaK suppressor protein
K06609	7.83189	35.7913	-0.759398	9.36751e-05	0.000722294	MFS transporter, SP family, major inositol transporter
K09812	6.91367	20.223	-0.759398	9.36751e-05	0.000722294	cell division transport system ATP-binding protein
K13950	5.24629	17.6258	-0.759398	9.36751e-05	0.000722294	para-aminobenzoate synthetase [EC:2.6.1.85]
K10755	0.0108844	0.801902	-0.75188	9.52845e-05	0.000733144	replication factor C subunit 2/4
K11547	0.00900604	0.638169	-0.75188	9.57318e-05	0.000733437	kinetochore protein NDC80
K14306	0.0148202	0.720214	-0.75188	9.60309e-05	0.000733437	nuclear pore complex protein Nup62
K17908	0.00650089	0.76017	-0.75188	9.60309e-05	0.000733437	autophagy-related protein 18
K22075	0.0130911	1.53471	-0.75188	9.60309e-05	0.000733437	BolA-like protein 3
K17943	0.0672953	1.89341	-0.781955	9.99952e-05	0.00075654	pumilio RNA-binding family
K03845	0.00901131	0.79916	-0.759398	0.000100605	0.000758775	alpha-1,3-mannosyltransferase [EC:2.4.1.258]
K10752	0.010207	0.504843	-0.759398	0.000100605	0.000758775	histone-binding protein RBBP4
K21991	0.00469731	0.763145	-0.759398	0.000100605	0.000758775	protein unc-45
K08852	0.0159502	0.782448	-0.774436	0.0001025	0.000769554	serine/threonine-protein kinase/endoribonuclease IRE1 [EC:2.7.11.1 3.1.26.-]
K23787	0.0180975	0.760224	-0.778195	0.000102637	0.000769554	E3 ubiquitin-protein ligase DMA1/2 [EC:2.3.2.27]
K18716	0.00812264	0.58384	-0.74812	0.000102671	0.000769554	nucleoporin NUP42
K12585	0.0385289	0.763521	-0.785714	0.000103369	0.000773989	exosome complex exonuclease DIS3/RRP44 [EC:3.1.13.-]
K04646	0.0293301	0.699602	-0.793233	0.000104213	0.000775983	clathrin heavy chain
K06674	0.0193285	0.802885	-0.789474	0.000104391	0.000775983	structural maintenance of chromosome 2
K13010	2.71389	16.686	-0.804511	0.000104593	0.000775983	perosamine synthetase [EC:2.6.1.102]
K19221	3.18691	15.2869	-0.804511	0.000104593	0.000775983	cob(I)alamin adenosyltransferase [EC:2.5.1.17]
K10413	0.0350769	0.688971	-0.800752	0.000104599	0.000775983	dynein cytoplasmic 1 heavy chain
K13338	0.0218119	0.791731	-0.789474	0.000105115	0.000779015	peroxin-1
K07199	0.0132512	0.744125	-0.755639	0.000109097	0.000807695	5'-AMP-activated protein kinase, regulatory beta subunit
K13333	0.0132685	0.840933	-0.770677	0.000109373	0.000808914	lysophospholipase [EC:3.1.1.5]
K09540	0.0275609	0.936611	-0.763158	0.000109804	0.000811275	translocation protein SEC63
K03002	0.0186285	0.62072	-0.770677	0.000110319	0.00081425	DNA-directed RNA polymerase I subunit RPA2 [EC:2.7.7.6]
K13343	0.0257981	1.15928	-0.770677	0.000110636	0.000815758	peroxin-14
K00921	0.0181514	0.709235	-0.785714	0.000111728	0.000820456	1-phosphatidylinositol-3-phosphate 5-kinase [EC:2.7.1.150]
K05283	0.0136379	0.692714	-0.744361	0.000112311	0.000820456	glucosaminylphosphatidylinositol acyltransferase [EC:2.3.-.-]
K14845	0.0193699	0.707045	-0.744361	0.000113001	0.000820456	RAT1-interacting protein
K00010	3.95496	17.7728	-0.75188	0.00011365	0.000820456	myo-inositol 2-dehydrogenase / D-chiro-inositol 1-dehydrogenase [EC:1.1.1.18 1.1.1.369]
K00145	11.7244	20.0169	-0.75188	0.00011365	0.000820456	N-acetyl-gamma-glutamyl-phosphate reductase [EC:1.2.1.38]
K00274	4.35417	17.9664	-0.75188	0.00011365	0.000820456	monoamine oxidase [EC:1.4.3.4]
K01187	4.80099	18.0682	-0.75188	0.00011365	0.000820456	alpha-glucosidase [EC:3.2.1.20]
K01433	5.53008	18.8514	-0.75188	0.00011365	0.000820456	formyltetrahydrofolate deformylase [EC:3.5.1.10]
K02000	4.76316	18.0009	-0.75188	0.00011365	0.000820456	glycine betaine/proline transport system ATP-binding protein [EC:7.6.2.9]
K05838	5.76699	15.9228	-0.75188	0.00011365	0.000820456	putative thioredoxin
K07735	6.97404	19.0396	-0.75188	0.00011365	0.000820456	putative transcriptional regulator
K08300	8.35025	20.2418	-0.75188	0.00011365	0.000820456	ribonuclease E [EC:3.1.26.12]
K10843	6.26257	16.874	-0.75188	0.00011365	0.000820456	DNA excision repair protein ERCC-3 [EC:5.6.2.4]
K19265	6.18895	19.0623	-0.75188	0.00011365	0.000820456	L-glyceraldehyde 3-phosphate reductase [EC:1.1.1.-]
K12393	0.0149237	0.533635	-0.75188	0.000116345	0.00083907	AP-1 complex subunit mu
K12860	0.0449248	0.772925	-0.774436	0.000116673	0.000840603	pre-mRNA-splicing factor CDC5/CEF1
K15541	0.00674251	0.638077	-0.75188	0.000117561	0.000846158	protein MPE1
K03124	0.0161421	0.71523	-0.75188	0.00011791	0.00084783	transcription initiation factor TFIIB
K14840	0.026067	0.694233	-0.759398	0.000118751	0.000852182	nucleolar protein 53
K11373	0.0112552	0.769664	-0.766917	0.00011972	0.00085829	elongator complex protein 1
K07765	0.012036	0.648935	-0.759398	0.000120309	0.000860795	S2P endopeptidase [EC:3.4.24.85]
K00698	0.22514	4.60625	-0.796992	0.000121414	0.000861063	chitin synthase [EC:2.4.1.16]
K07667	5.49475	18.5143	-0.796992	0.000121414	0.000861063	two-component system, OmpR family, KDP operon response regulator KdpE
K17316	1.83886	11.9711	-0.796992	0.000121414	0.000861063	glucose/mannose transport system permease protein
K08150	0.0229887	0.524232	-0.789474	0.000124172	0.000879767	MFS transporter, SP family, solute carrier family 2 (myo-inositol transporter), member 13
K17785	0.0336315	0.56335	-0.770677	0.000125093	0.000884557	MICOS complex subunit MIC60
K08735	0.0062588	0.777549	-0.74812	0.000127768	0.000902597	DNA mismatch repair protein MSH2
K03681	0.0235884	0.675722	-0.755639	0.000129306	0.000910798	exosome complex component RRP40
K19984	0.0152304	0.70142	-0.774436	0.000129777	0.000912552	exocyst complex component 5
K12586	0.0126562	0.655183	-0.736842	0.000129807	0.000912552	exosome complex component RRP43
K00818	0.0132582	0.55621	-0.736842	0.000131775	0.000922807	acetylornithine aminotransferase [EC:2.6.1.11]
K13336	0.0196367	0.718911	-0.736842	0.000132171	0.000924293	peroxin-3
K10751	0.0180307	0.644883	-0.736842	0.00013237	0.000924293	chromatin assembly factor 1 subunit B
K17583	0.0092445	0.718945	-0.736842	0.00013237	0.000924293	nucleolar MIF4G domain-containing protein 1
K05853	0.0119546	0.857149	-0.736842	0.000132568	0.000924789	P-type Ca2+ transporter type 2A [EC:7.2.2.10]
K10877	0.024394	0.672546	-0.766917	0.000134646	0.00093838	DNA repair and recombination protein RAD54B [EC:5.6.2.-]
K00637	0.00625537	0.716735	-0.744361	0.000136198	0.000939535	sterol O-acyltransferase [EC:2.3.1.26]
K00782	5.72634	17.2687	-0.744361	0.000137404	0.000939535	L-lactate dehydrogenase complex protein LldG
K01496	6.35793	17.1386	-0.744361	0.000137404	0.000939535	phosphoribosyl-AMP cyclohydrolase [EC:3.5.4.19]
K01812	4.65314	18.2305	-0.744361	0.000137404	0.000939535	glucuronate isomerase [EC:5.3.1.12]
K02025	18.8071	72.7767	-0.744361	0.000137404	0.000939535	multiple sugar transport system permease protein
K02027	20.2265	69.1389	-0.744361	0.000137404	0.000939535	multiple sugar transport system substrate-binding protein
K02566	5.88267	16.5043	-0.744361	0.000137404	0.000939535	5'-nucleotidase [EC:3.1.3.5]
K07001	10.063	22.2913	-0.744361	0.000137404	0.000939535	NTE family protein
K07335	7.14786	20.3854	-0.744361	0.000137404	0.000939535	basic membrane protein A and related proteins
K12854	0.023788	0.628915	-0.781955	0.000139468	0.000950048	pre-mRNA-splicing helicase BRR2 [EC:3.6.4.13]
K01408	0.0206668	0.841046	-0.759398	0.000139643	0.000950048	insulysin [EC:3.4.24.56]
K05286	0.0245864	0.803976	-0.759398	0.000139643	0.000950048	GPI mannosyltransferase 3 [EC:2.4.1.-]
K17257	0.0523015	0.519514	-0.770677	0.000139785	0.000950048	integrin alpha FG-GAP repeat containing protein 1
K12823	0.0299848	0.753421	-0.75188	0.00014073	0.000950834	ATP-dependent RNA helicase DDX5/DBP2 [EC:3.6.4.13]
K01802	4.28819	16.4406	-0.789474	0.000140762	0.000950834	peptidylprolyl isomerase [EC:5.2.1.8]
K10772	0.0136054	0.61693	-0.733083	0.000140969	0.000951346	AP endonuclease 2 [EC:4.2.99.18]
K15378	0.01999	0.685305	-0.763158	0.000145681	0.000981319	solute carrier family 45, member 1/2/4
K11763	0.0235738	0.975887	-0.755639	0.000148668	0.00100051	chromatin structure-remodeling complex subunit RSC9
K14790	0.0173686	0.798502	-0.740602	0.000149423	0.00100465	nucleolar protein 9
K14802	0.00923609	0.596825	-0.755639	0.000149907	0.00100557	phospholipid-transporting ATPase [EC:7.6.2.1]
K03515	0.0121326	0.450421	-0.755639	0.000150115	0.00100557	DNA repair protein REV1 [EC:2.7.7.-]
K06671	0.0150723	0.832003	-0.755639	0.000150115	0.00100557	cohesin complex subunit SA-1/2
K10839	0.0400584	0.811405	-0.755639	0.000150115	0.00100557	UV excision repair protein RAD23
K10967	0.0409434	1.92295	-0.766917	0.000151327	0.00101183	alpha 1,2-mannosyltransferase [EC:2.4.1.-]
K10742	0.0199683	0.799959	-0.770677	0.000151673	0.00101221	DNA replication ATP-dependent helicase/nuclease Dna2 [EC:5.6.2.3 3.1.-.-]
K23788	0.0311813	0.830029	-0.74812	0.000151803	0.00101221	transmembrane E3 ubiquitin-protein ligase [EC:2.3.2.27]
K14401	0.0282506	0.765333	-0.774436	0.000151958	0.00101231	cleavage and polyadenylation specificity factor subunit 1
K14794	0.0244754	0.565412	-0.770677	0.000152277	0.0010135	ribosomal RNA-processing protein 12
K24943	0.034482	1.45059	-0.770677	0.000152882	0.0010166	tetratricopeptide repeat protein 39
K14684	0.0302798	0.620044	-0.770677	0.000153084	0.00101701	solute carrier family 25 (mitochondrial phosphate transporter), member 23/24/25/41
K13509	0.0165631	0.989442	-0.729323	0.000153479	0.00101808	lysophosphatidate acyltransferase [EC:2.3.1.51]
K14326	0.0587669	0.727704	-0.781955	0.000153527	0.00101808	regulator of nonsense transcripts 1 [EC:3.6.4.13 5.6.2.3]
K03039	0.0243607	0.814166	-0.729323	0.000154386	0.00102191	26S proteasome regulatory subunit N9
K11304	0.0203936	0.741483	-0.729323	0.000154386	0.00102191	histone acetyltransferase HTATIP [EC:2.3.1.48]
K12472	0.0168729	0.806119	-0.729323	0.000155069	0.00102456	epidermal growth factor receptor substrate 15
K14838	0.0197385	0.753934	-0.729323	0.000155069	0.00102456	nucleolar protein 15
K14404	0.0247371	0.770685	-0.729323	0.000155298	0.00102513	cleavage and polyadenylation specificity factor subunit 4
K03064	0.00445038	0.600983	-0.718045	0.000155867	0.00102796	26S proteasome regulatory subunit T4
K11800	0.00330115	0.814277	-0.718045	0.000156341	0.00102859	DDB1- and CUL4-associated factor 5
K01309	0.0036075	0.787754	-0.718045	0.000156578	0.00102859	ubiquitin carboxyl-terminal hydrolase MINDY-1/2 [EC:3.4.19.12]
K09140	0.00558581	0.741804	-0.718045	0.000156578	0.00102859	pre-rRNA-processing protein TSR3
K15119	0.00849269	0.839226	-0.718045	0.000156578	0.00102859	solute carrier family 25, member 39/40
K06874	0.00374953	0.706796	-0.718045	0.000156815	0.00102859	zinc finger protein
K21197	0.00300436	0.988132	-0.718045	0.000156815	0.00102859	PHO85 cyclin-5
K22721	0.0375414	0.749708	-0.759398	0.000157347	0.00103115	inositol phosphorylceramide mannosyltransferase catalytic subunit [EC:2.4.1.370]
K04648	0.0240407	0.82313	-0.759398	0.00015756	0.00103161	dynactin 1
K03130	0.0266855	0.813867	-0.759398	0.000157986	0.00103347	transcription initiation factor TFIID subunit 5
K11718	0.0194716	0.912389	-0.759398	0.000158413	0.00103533	UDP-glucose:glycoprotein glucosyltransferase [EC:2.4.1.-]
K10696	0.0157142	0.745059	-0.736842	0.000161734	0.00105308	E3 ubiquitin-protein ligase BRE1 [EC:2.3.2.27]
K14950	0.0154783	0.666017	-0.75188	0.000162215	0.00105308	manganese-transporting P-type ATPase [EC:7.2.2.-]
K11309	0.0200481	0.633467	-0.744361	0.000162332	0.00105308	regulator of Ty1 transposition protein 109
K16569	0.0239506	0.73893	-0.75188	0.000162437	0.00105308	gamma-tubulin complex component 2
K17878	0.0603021	1.68628	-0.75188	0.000162659	0.00105358	EEF1A N-terminal glycine/lysine methyltransferase [EC:2.1.1.-]
K07067	2.81962	13.7851	-0.781955	0.000162989	0.00105477	diadenylate cyclase [EC:2.7.7.85]
K11362	0.0112486	0.870985	-0.744361	0.00016324	0.00105505	transcriptional coactivator HFI1/ADA1
K02516	0.0518213	0.839298	-0.770677	0.000164299	0.00105505	type II protein arginine methyltransferase [EC:2.1.1.320]
K20353	0.023975	0.748195	-0.766917	0.000164921	0.00105505	COPII coat assembly protein SEC16
K01167	4.08351	15.0681	-0.736842	0.000165506	0.00105505	ribonuclease T1 [EC:4.6.1.24]
K02351	6.61034	18.1902	-0.736842	0.000165506	0.00105505	putative membrane protein
K03737	4.70152	16.6525	-0.736842	0.000165506	0.00105505	pyruvate-ferredoxin/flavodoxin oxidoreductase [EC:1.2.7.1 1.2.7.-]
K07259	6.9685	19.4126	-0.736842	0.000165506	0.00105505	serine-type D-Ala-D-Ala carboxypeptidase/endopeptidase (penicillin-binding protein 4) [EC:3.4.16.4 3.4.21.-]
K13542	5.80986	18.01	-0.736842	0.000165506	0.00105505	uroporphyrinogen III methyltransferase / synthase [EC:2.1.1.107 4.2.1.75]
K14162	5.39043	15.762	-0.736842	0.000165506	0.00105505	error-prone DNA polymerase [EC:2.7.7.7]
K16784	5.31303	15.5427	-0.736842	0.000165506	0.00105505	biotin transport system ATP-binding protein [EC:7.6.2.-]
K18929	6.81028	17.3395	-0.736842	0.000165506	0.00105505	L-lactate dehydrogenase complex protein LldF
K26110	5.91924	16.4367	-0.736842	0.000165506	0.00105505	GMP reductase [EC:1.7.1.7]
K12870	0.0260036	0.684485	-0.725564	0.000166529	0.00106064	pre-mRNA-splicing factor ISY1
K14572	0.0356116	0.744366	-0.778195	0.000167537	0.00106601	midasin
K17608	0.0198552	0.846335	-0.755639	0.0001683	0.00106722	striatin 1/3/4
K20293	0.00283446	0.745002	-0.714286	0.000169319	0.00107061	conserved oligomeric Golgi complex subunit 6
K20310	0.00424223	0.735564	-0.714286	0.000169319	0.00107061	trafficking protein particle complex subunit 13
K05956	0.00536553	0.719033	-0.714286	0.000169573	0.00107061	geranylgeranyl transferase type-2 subunit beta [EC:2.5.1.60]
K15732	0.00657949	0.862562	-0.714286	0.000169573	0.00107061	RNA polymerase II subunit A C-terminal domain phosphatase [EC:3.1.3.16]
K17678	0.0035603	0.581319	-0.714286	0.000169573	0.00107061	ATP-dependent RNA helicase MRH4, mitochondrial [EC:3.6.4.13]
K12897	0.0151864	0.501939	-0.733083	0.000171804	0.00108375	transformer-2 protein
K18723	0.0229885	0.827461	-0.733083	0.000174253	0.00109608	nucleoporin GLE1
K14005	0.0319423	0.690068	-0.759398	0.000174362	0.00109608	protein transport protein SEC31
K14792	0.037604	0.817726	-0.759398	0.000175513	0.00110094	rRNA biogenesis protein RRP5
K23114	0.0432801	1.37044	-0.74812	0.0001757	0.00110094	damage-control phosphatase, subfamily III [EC:3.1.3.-]
K12855	0.0516884	0.757539	-0.759398	0.000175743	0.00110094	pre-mRNA-processing factor 6
K04354	0.0421545	1.32917	-0.740602	0.000176706	0.00110601	serine/threonine-protein phosphatase 2A regulatory subunit B
K01410	0.0110908	0.738932	-0.740602	0.000176949	0.00110658	mitochondrial intermediate peptidase [EC:3.4.24.59]
K20302	0	0.736077	-0.684211	0.000179621	0.00112232	trafficking protein particle complex subunit 3
K03127	0	0.534	-0.684211	0.000181363	0.00112685	transcription initiation factor TFIID subunit 13
K09595	0.033119	0.792088	-0.75188	0.000181662	0.00112685	minor histocompatibility antigen H13 [EC:3.4.23.-]
K00559	0.00512033	0.653593	-0.710526	0.000182219	0.00112685	sterol 24-C-methyltransferase [EC:2.1.1.41]
K03249	0.007215	0.77099	-0.710526	0.000182219	0.00112685	translation initiation factor 3 subunit F
K01098	0.00659087	0.735706	-0.710526	0.00018249	0.00112685	polynucleotide 5'-triphosphatase [EC:3.6.1.74]
K04711	0.00626566	0.601029	-0.710526	0.00018249	0.00112685	dihydroceramidase [EC:3.5.1.-]
K14574	0.00861886	0.785089	-0.710526	0.00018249	0.00112685	ribosome maturation protein SDO1
K13337	0	0.678955	-0.684211	0.000182531	0.00112685	peroxin-19
K17891	0	0.555491	-0.684211	0.000183117	0.00112685	FAD-linked sulfhydryl oxidase [EC:1.8.3.2]
K22063	0	0.601419	-0.684211	0.000183117	0.00112685	iron-sulfur cluster assembly 1
K03143	0.015947	0.836698	-0.729323	0.000183514	0.00112685	transcription initiation factor TFIIH subunit 3
K06047	0.00843832	0.804435	-0.710526	0.000183578	0.00112685	tubulin---tyrosine ligase [EC:6.3.2.25]
K08492	0.00792	0.805449	-0.710526	0.000183578	0.00112685	syntaxin 18
K15356	0.00663103	0.694699	-0.710526	0.000183578	0.00112685	GDP-mannose transporter
K07561	0.0149101	0.722907	-0.710526	0.000183851	0.00112685	2-(3-amino-3-carboxypropyl)histidine synthase [EC:2.5.1.108]
K04799	0	0.856568	-0.684211	0.000183999	0.00112685	flap endonuclease-1 [EC:3.1.-.-]
K17808	0	0.650715	-0.684211	0.000183999	0.00112685	mitochondrial protein import protein ZIM17
K10908	0.016721	0.803341	-0.75188	0.000184087	0.00112685	DNA-directed RNA polymerase, mitochondrial [EC:2.7.7.6]
K17553	0	0.809258	-0.684211	0.000184294	0.00112685	protein phosphatase 1 regulatory subunit 11
K09827	0	0.644472	-0.684211	0.000184589	0.00112685	3-keto steroid reductase [EC:1.1.1.270]
K13350	0	0.710632	-0.684211	0.000184589	0.00112685	peroxisomal membrane protein 4
K17770	0	0.811727	-0.684211	0.000184589	0.00112685	mitochondrial import receptor subunit TOM20
K06963	0	0.784296	-0.684211	0.000184884	0.00112685	tRNA acetyltransferase TAN1
K12849	0	0.724719	-0.684211	0.000184884	0.00112685	pre-mRNA-splicing factor 38A
K17438	0	0.869389	-0.684211	0.000184884	0.00112685	large subunit ribosomal protein L25
K21249	0	0.761297	-0.684211	0.000184884	0.00112685	UV radiation resistance-associated gene protein
K03025	0	0.709937	-0.684211	0.00018518	0.00112685	DNA-directed RNA polymerase III subunit RPC6
K05302	0	0.726755	-0.684211	0.00018518	0.00112685	N-lysine methyltransferase SETD6 [EC:2.1.1.-]
K07200	0	0.710232	-0.684211	0.000185476	0.00112685	5'-AMP-activated protein kinase, regulatory gamma subunit
K14169	0	0.480028	-0.684211	0.000185476	0.00112685	cytoplasmic tRNA 2-thiolation protein 2
K04708	0.0120555	0.755348	-0.729323	0.000186112	0.00112976	3-dehydrosphinganine reductase [EC:1.1.1.102]
K14007	0.0775374	1.28424	-0.766917	0.000186865	0.00113149	protein transport protein SEC24
K02726	0.0303547	0.713496	-0.729323	0.000187159	0.00113233	20S proteasome subunit alpha 2 [EC:3.4.25.1]
K17775	0.0156703	0.927121	-0.729323	0.000187684	0.00113423	mitochondrial distribution and morphology protein 34
K04092	2.73952	12.0725	-0.774436	0.000187787	0.00113423	chorismate mutase [EC:5.4.99.5]
K09522	0.0160401	0.724954	-0.729323	0.00018821	0.00113584	DnaJ homolog subfamily C member 2
K23779	3.66272	14.5879	-0.774436	0.000188487	0.00113656	XRE family transcriptional regulator, regulator of sulfur utilization
K11204	0.027082	0.738215	-0.744361	0.000188957	0.00113656	glutamate--cysteine ligase catalytic subunit [EC:6.3.2.2]
K14824	0.0176158	0.461449	-0.744361	0.000188957	0.00113656	ribosome biogenesis protein ERB1
K20291	0.0133606	0.661842	-0.744361	0.000188957	0.00113656	conserved oligomeric Golgi complex subunit 4
K14692	0.0330502	0.857094	-0.759398	0.000189511	0.00113881	solute carrier family 30 (zinc transporter), member 5/7
K05931	0.0189529	0.838335	-0.736842	0.000189644	0.00113881	type I protein arginine methyltransferase [EC:2.1.1.319]
K14006	0.00728269	0.642275	-0.736842	0.000190163	0.00114098	protein transport protein SEC23
K07466	0.0206079	0.817175	-0.736842	0.000191205	0.00114534	replication factor A1
K12598	0.00953801	0.588214	-0.736842	0.000191205	0.00114534	ATP-dependent RNA helicase DOB1 [EC:3.6.4.13]
K14304	0.00312256	0.738568	-0.706767	0.000194897	0.00116648	nuclear pore complex protein Nup85
K02154	0.0315956	0.625905	-0.74812	0.000195756	0.00116899	V-type H+-transporting ATPase subunit a
K03848	0.0218696	0.762379	-0.74812	0.000197047	0.00116899	alpha-1,3-glucosyltransferase [EC:2.4.1.267]
K20406	0.0261559	0.804271	-0.74812	0.000197047	0.00116899	nitrogen permease regulator 3
K12486	0.00555324	0.676437	-0.706767	0.000198082	0.00116899	stromal membrane-associated protein
K23612	0.00432901	0.598303	-0.706767	0.000198373	0.00116899	neural Wiskott-Aldrich syndrome protein
K02001	4.02377	17.5391	-0.729323	0.000198703	0.00116899	glycine betaine/proline transport system permease protein
K02821	6.63495	19.2672	-0.729323	0.000198703	0.00116899	ascorbate PTS system EIIA or EIIAB component [EC:2.7.1.194]
K03727	6.22244	18.0208	-0.729323	0.000198703	0.00116899	ATP-dependent RNA helicase HelY [EC:3.6.4.-]
K05602	5.29372	15.9865	-0.729323	0.000198703	0.00116899	histidinol-phosphatase [EC:3.1.3.15]
K06287	6.86375	17.2899	-0.729323	0.000198703	0.00116899	nucleoside triphosphate pyrophosphatase [EC:3.6.1.-]
K07263	6.02329	18.3317	-0.729323	0.000198703	0.00116899	zinc protease [EC:3.4.24.-]
K07654	6.85952	17.9335	-0.729323	0.000198703	0.00116899	two-component system, OmpR family, sensor histidine kinase MtrB [EC:2.7.13.3]
K07669	5.19283	16.1558	-0.729323	0.000198703	0.00116899	two-component system, OmpR family, response regulator MprA
K23536	6.00252	17.838	-0.729323	0.000198703	0.00116899	general nucleoside transport system permease protein
K23997	6.63021	18.9034	-0.729323	0.000198703	0.00116899	ADP-dependent NAD(P)H-hydrate dehydratase / NAD(P)H-hydrate epimerase [EC:4.2.1.136 5.1.99.6]
K11446	0.024514	0.784977	-0.759398	0.00020022	0.00117498	[histone H3]-trimethyl-L-lysine4 demethylase [EC:1.14.11.67]
K06640	0.034972	0.805487	-0.763158	0.000201773	0.00118226	serine/threonine-protein kinase ATR [EC:2.7.11.1]
K03843	0.0105848	0.44988	-0.725564	0.000202931	0.00118563	alpha-1,3/alpha-1,6-mannosyltransferase [EC:2.4.1.132 2.4.1.257]
K18655	0.0575849	0.875804	-0.740602	0.000203154	0.00118563	ATP-dependent RNA helicase DDX19/DBP5 [EC:3.6.4.13]
K00227	0.017932	0.72799	-0.725564	0.000203213	0.00118563	Delta7-sterol 5-desaturase [EC:1.14.19.20]
K20288	0.00898472	0.684162	-0.733083	0.000203479	0.00118563	conserved oligomeric Golgi complex subunit 1
K06678	0.022125	0.821849	-0.725564	0.000203494	0.00118563	condensin complex subunit 3
K06685	0.0242226	1.69431	-0.725564	0.000203494	0.00118563	MOB kinase activator 1
K24104	0.0892675	2.04864	-0.75188	0.000203829	0.00118663	GPN-loop GTPase
K14290	0.0367309	0.71566	-0.755639	0.000204243	0.00118808	exportin-1
K20404	0.0341307	0.763265	-0.763158	0.000210512	0.00122357	SEA/GATOR complex protein SEA1/DEPDC5
K06681	0.0141326	0.79403	-0.744361	0.000211424	0.00122789	Gdp/GTP exchange factor required for growth at low temperatures
K05294	0.0164204	0.848326	-0.744361	0.000212251	0.00123072	GPI inositol-deacylase [EC:3.-.-.-]
K23543	0.0164204	0.819566	-0.744361	0.000212251	0.00123072	coiled-coil domain-containing protein 115
K02803	4.18855	26.7949	-0.766917	0.000212709	0.00123239	N-acetylglucosamine PTS system EIIB component [EC:2.7.1.193]
K13024	0.0192305	0.809907	-0.744361	0.000213081	0.00123355	inositol-hexakisphosphate/diphosphoinositol-pentakisphosphate 1-kinase [EC:2.7.4.24]
K18328	0.00536553	0.980496	-0.703008	0.000213975	0.00123774	lariat debranching enzyme [EC:3.1.-.-]
K17261	0.00779881	0.538427	-0.703008	0.000214599	0.00124036	adenylyl cyclase-associated protein
K00898	0.00449236	0.672015	-0.703008	0.000214911	0.00124118	pyruvate dehydrogenase kinase 2/3/4 [EC:2.7.11.2]
K13721	0.0646273	1.37555	-0.759398	0.000216167	0.00124744	aminopeptidase 2 [EC:3.4.11.-]
K12856	0.0285678	0.733802	-0.759398	0.000216705	0.00124955	pre-mRNA-processing factor 8
K07739	0.0173476	0.810629	-0.721805	0.000218432	0.00125352	elongator complex protein 3 (tRNA uridine(34) acetyltransferase) [EC:2.3.1.-]
K11137	0.0113785	0.770309	-0.721805	0.000218432	0.00125352	telomere length regulation protein
K10256	0.0120487	0.811552	-0.721805	0.000219334	0.00125717	omega-6 fatty acid desaturase / acyl-lipid omega-6 desaturase (Delta-12 desaturase) [EC:1.14.19.6 1.14.19.22]
K09495	0.0178923	0.748232	-0.721805	0.000219635	0.00125717	T-complex protein 1 subunit gamma
K14288	0.0105624	0.631672	-0.721805	0.000219635	0.00125717	exportin-T
K02327	0.0191156	0.619542	-0.721805	0.000219936	0.00125717	DNA polymerase delta subunit 1 [EC:2.7.7.7]
K18158	0.014391	0.684679	-0.721805	0.000219936	0.00125717	nuclear control of ATPase protein 2
K13525	0.0396365	0.63199	-0.75188	0.000221155	0.00126315	transitional endoplasmic reticulum ATPase
K14855	0.018828	0.804606	-0.729323	0.000221517	0.00126422	ribosome assembly protein 4
K03023	0.0206036	0.808688	-0.729323	0.000222111	0.00126661	DNA-directed RNA polymerase III subunit RPC3
K14168	0.00532056	0.60117	-0.699248	0.000231731	0.00131732	cytoplasmic tRNA 2-thiolation protein 1 [EC:2.7.7.-]
K19708	0.0105624	0.554866	-0.699248	0.000232065	0.00131736	protein phosphatase PTC6 [EC:3.1.3.16 3.1.3.43]
K11541	0.0219177	0.597716	-0.755639	0.0002321	0.00131736	carbamoyl-phosphate synthase / aspartate carbamoyltransferase [EC:6.3.5.5 2.1.3.2]
K21399	2.5023	14.1263	-0.763158	0.000232447	0.00131829	2-amino-4-ketopentanoate thiolase alpha subunit [EC:2.3.1.263]
K22399	0.0119796	0.715855	-0.718045	0.000232815	0.00131875	pachytene checkpoint protein 2
K20473	0.0238637	0.715737	-0.744361	0.00023312	0.00131875	neuroblastoma-amplified sequence
K06965	0.0128123	0.834723	-0.718045	0.000234088	0.00131875	protein pelota
K11654	0.0455775	0.768214	-0.744361	0.000234602	0.00131875	SWI/SNF-related matrix-associated actin-dependent regulator of chromatin subfamily A member 5 [EC:5.6.2.-]
K12882	0.0122867	0.701758	-0.718045	0.00023665	0.00131875	nuclear cap-binding protein subunit 1
K00163	7.34431	19.0588	-0.721805	0.000237731	0.00131875	pyruvate dehydrogenase E1 component [EC:1.2.4.1]
K01214	7.57704	18.5648	-0.721805	0.000237731	0.00131875	isoamylase [EC:3.2.1.68]
K01239	5.30738	16.937	-0.721805	0.000237731	0.00131875	purine nucleosidase [EC:3.2.2.1]
K02016	27.6625	84.7352	-0.721805	0.000237731	0.00131875	iron complex transport system substrate-binding protein
K03475	5.99509	18.1061	-0.721805	0.000237731	0.00131875	ascorbate PTS system EIIC component
K03526	10.634	21.2362	-0.721805	0.000237731	0.00131875	(E)-4-hydroxy-3-methylbut-2-enyl-diphosphate synthase [EC:1.17.7.1 1.17.7.3]
K03684	6.95799	17.463	-0.721805	0.000237731	0.00131875	ribonuclease D [EC:3.1.13.5]
K03783	5.40175	16.5203	-0.721805	0.000237731	0.00131875	purine-nucleoside phosphorylase [EC:2.4.2.1]
K03890	6.78627	18.2114	-0.721805	0.000237731	0.00131875	ubiquinol-cytochrome c reductase iron-sulfur subunit
K07101	6.82774	19.3685	-0.721805	0.000237731	0.00131875	uncharacterized protein
K07442	6.25151	16.9826	-0.721805	0.000237731	0.00131875	tRNA (adenine57-N1/adenine58-N1)-methyltransferase catalytic subunit [EC:2.1.1.219 2.1.1.220]
K09009	6.03095	15.8882	-0.721805	0.000237731	0.00131875	uncharacterized protein
K14347	7.04832	19.2459	-0.721805	0.000237731	0.00131875	solute carrier family 10 (sodium/bile acid cotransporter), member 7
K16705	4.56402	15.741	-0.721805	0.000237731	0.00131875	teichuronic acid biosynthesis protein TuaE
K18930	6.23288	17.1775	-0.721805	0.000237731	0.00131875	D-lactate dehydrogenase
K21949	4.66838	20.4474	-0.721805	0.000237731	0.00131875	N-(2-amino-2-carboxyethyl)-L-glutamate synthase [EC:2.5.1.140]
K24017	5.28297	17.247	-0.721805	0.000237731	0.00131875	phosphoribosyl isomerase A [EC:5.3.1.16 5.3.1.24]
K20294	0.0187266	0.502679	-0.725564	0.000237845	0.00131875	conserved oligomeric Golgi complex subunit 7
K03850	0.0643167	0.743185	-0.725564	0.000238161	0.00131875	alpha-1,2-glucosyltransferase [EC:2.4.1.256]
K14856	0.0601215	0.729844	-0.74812	0.000238167	0.00131875	protein SDA1
K08287	0.0238521	0.709461	-0.725564	0.000239429	0.00132472	dual-specificity kinase [EC:2.7.12.1]
K20031	0.0370256	0.636925	-0.706767	0.000243392	0.00134562	palmitoyltransferase ZDHHC6 [EC:2.3.1.225]
K21842	0.0299295	0.926618	-0.736842	0.000246335	0.00136085	protein EFR3
K11366	0.0150659	0.4165	-0.706767	0.000246796	0.00136236	ubiquitin carboxyl-terminal hydrolase 22/27/51 [EC:3.4.19.12]
K13535	0.0599251	0.845539	-0.706767	0.000247139	0.00136321	cardiolipin-specific phospholipase [EC:3.1.1.-]
K09291	0.0236472	0.498002	-0.736842	0.000247595	0.00136469	nucleoprotein TPR
K23292	0.0136706	0.773359	-0.695489	0.000249787	0.00137572	endoplasmic reticulum junction formation protein lunapark
K03006	0.0525192	0.760221	-0.75188	0.000250964	0.001381	DNA-directed RNA polymerase II subunit RPB1 [EC:2.7.7.6]
K03748	3.09927	14.7225	-0.759398	0.000251126	0.001381	SanA protein
K23309	0.0237501	0.766505	-0.714286	0.000253872	0.00139466	zinc finger HIT domain-containing protein 3
K00844	0.0591029	0.853806	-0.729323	0.000254651	0.00139615	hexokinase [EC:2.7.1.1]
K12591	0.0160402	0.602556	-0.729323	0.000254651	0.00139615	exosome complex exonuclease RRP6 [EC:3.1.13.-]
K11273	0.0139713	0.806113	-0.714286	0.000255242	0.00139833	chromosome transmission fidelity protein 1 [EC:3.6.4.13]
K10756	0.0413566	1.08743	-0.714286	0.000255929	0.00140104	replication factor C subunit 3/5
K11559	0.0237353	0.822565	-0.721805	0.000256655	0.00140289	kinetochore protein Mis12/MTW1
K14154	0.0331768	0.813924	-0.721805	0.000256655	0.00140289	thiamine-phosphate diphosphorylase / hydroxyethylthiazole kinase [EC:2.5.1.3 2.7.1.50]
K00902	0.00996667	0.587701	-0.733083	0.000261739	0.0014296	dolichol kinase [EC:2.7.1.108]
K17600	0.0290341	0.751313	-0.74812	0.000267985	0.00146152	vacuolar protein sorting-associated protein 54
K15113	0.0119796	0.649399	-0.691729	0.000269925	0.00146878	solute carrier family 25 (mitochondrial iron transporter), member 28/37
K03264	0.0147656	0.639394	-0.691729	0.000270689	0.0014706	translation initiation factor 6
K17081	0.0186133	0.794837	-0.691729	0.000271071	0.0014706	prohibitin 2
K17768	0.00936771	0.615992	-0.691729	0.000271071	0.0014706	mitochondrial import receptor subunit TOM70
K15198	0.031746	0.856894	-0.725564	0.000272043	0.00147477	transcription factor TFIIIB component B''
K20410	0.0108843	0.924392	-0.718045	0.000272906	0.00147834	target of rapamycin complex 2 subunit MAPKAP1/AVO1
K03846	0.0386549	0.758052	-0.725564	0.000273439	0.00147902	alpha-1,2-mannosyltransferase [EC:2.4.1.259 2.4.1.261]
K13939	0.0188035	0.682497	-0.725564	0.000273439	0.00147902	dihydroneopterin aldolase / 2-amino-4-hydroxy-6-hydroxymethyldihydropteridine diphosphokinase / dihydropteroate synthase [EC:4.1.2.25 2.7.6.3 2.5.1.15]
K19881	0.01224	0.791196	-0.710526	0.0002741	0.00148038	Chs5-Arf1p-binding protein BUD7/BCH1
K04508	0.016738	0.615444	-0.710526	0.000274831	0.00148038	transducin (beta)-like 1
K14416	0.020659	0.712411	-0.710526	0.000274831	0.00148038	elongation factor 1 alpha-like protein
K03347	0.0488084	0.817022	-0.725564	0.00027484	0.00148038	cullin 1
K06100	0.0421869	0.813374	-0.740602	0.000274916	0.00148038	symplekin
K14310	0.0201854	0.743895	-0.740602	0.000274916	0.00148038	nuclear pore complex protein Nup205
K16196	0.0377712	0.813422	-0.740602	0.000275253	0.0014811	eukaryotic translation initiation factor 2-alpha kinase 4 [EC:2.7.11.1]
K14771	0.0168067	0.769271	-0.710526	0.000275564	0.00148167	U3 small nucleolar RNA-associated protein 19
K14530	0.0179648	0.90549	-0.718045	0.000277931	0.00149329	ribonucleases P/MRP protein subunit RPP40 [EC:3.1.26.5]
K04348	0.0236617	0.679988	-0.729323	0.000283005	0.00150777	serine/threonine-protein phosphatase 2B catalytic subunit [EC:3.1.3.16]
K00563	5.38841	18.0348	-0.714286	0.000283539	0.00150777	23S rRNA (guanine745-N1)-methyltransferase [EC:2.1.1.187]
K00655	33.1116	59.4916	-0.714286	0.000283539	0.00150777	1-acyl-sn-glycerol-3-phosphate acyltransferase [EC:2.3.1.51]
K00705	7.90426	17.3344	-0.714286	0.000283539	0.00150777	4-alpha-glucanotransferase [EC:2.4.1.25]
K00721	7.55381	19.62	-0.714286	0.000283539	0.00150777	dolichol-phosphate mannosyltransferase [EC:2.4.1.83]
K00991	6.45606	16.8495	-0.714286	0.000283539	0.00150777	2-C-methyl-D-erythritol 4-phosphate cytidylyltransferase [EC:2.7.7.60]
K01554	5.80611	16.4283	-0.714286	0.000283539	0.00150777	8-oxo-dGDP phosphatase [EC:3.6.1.58]
K01686	4.83768	19.9741	-0.714286	0.000283539	0.00150777	mannonate dehydratase [EC:4.2.1.8]
K01784	11.793	23.1868	-0.714286	0.000283539	0.00150777	UDP-glucose 4-epimerase [EC:5.1.3.2]
K03527	10.1048	20.0942	-0.714286	0.000283539	0.00150777	4-hydroxy-3-methylbut-2-en-1-yl diphosphate reductase [EC:1.17.7.4]
K06117	5.86976	16.9946	-0.714286	0.000283539	0.00150777	glycerol-1-phosphatase [EC:3.1.3.21]
K08372	6.62358	19.0477	-0.714286	0.000283539	0.00150777	putative serine protease PepD [EC:3.4.21.-]
K16927	4.45161	18.9821	-0.714286	0.000283539	0.00150777	energy-coupling factor transport system substrate-specific component
K12763	0.019652	0.764743	-0.729323	0.000284427	0.00151138	enhanced filamentous growth protein 1
K12844	0.0351069	0.874025	-0.699248	0.000286667	0.00151994	U4/U6 small nuclear ribonucleoprotein PRP31
K14791	0.00741153	0.660054	-0.699248	0.000287057	0.00152083	periodic tryptophan protein 1
K01336	0.00788345	0.601977	-0.699248	0.000288229	0.00152083	cerevisin [EC:3.4.21.48 3.4.21.-]
K14809	0.00597223	0.7777	-0.699248	0.000288229	0.00152083	ATP-dependent RNA helicase DDX55/SPB4 [EC:3.6.4.13]
K17783	0.0181983	1.27744	-0.699248	0.000288229	0.00152083	mitochondrial FAD-linked sulfhydryl oxidase [EC:1.8.3.2]
K20307	0.00458733	0.80059	-0.699248	0.000288229	0.00152083	trafficking protein particle complex subunit 10
K23678	0.0189363	1.4665	-0.699248	0.000288229	0.00152083	solute carrier family 66 (lysosomal lysine-arginine transporter), member 1
K02178	0.0153192	0.71557	-0.736842	0.000289003	0.00152341	checkpoint serine/threonine-protein kinase [EC:2.7.11.1]
K10685	0.0442989	0.998575	-0.733083	0.000289989	0.00152533	ubiquitin-like 1-activating enzyme E1 B [EC:6.2.1.45]
K00264	0.0318569	0.698533	-0.74812	0.000289998	0.00152533	glutamate synthase (NADH) [EC:1.4.1.14]
K20301	0.0344234	0.873746	-0.68797	0.000291579	0.00153253	trafficking protein particle complex subunit 2
K09554	0.015361	0.76343	-0.68797	0.000291987	0.00153356	cell division cycle protein 37
K03099	0.0470383	0.701273	-0.733083	0.000292499	0.00153514	son of sevenless
K07562	0.0102775	0.516733	-0.68797	0.000293622	0.00153881	60S ribosomal export protein NMD3
K24758	0.0175388	0.786091	-0.68797	0.000293622	0.00153881	WD repeat-containing protein 89
K06676	0.0165391	0.869516	-0.706767	0.000294269	0.00153972	condensin complex subunit 2
K07748	0.011988	0.641467	-0.714286	0.000294311	0.00153972	sterol-4alpha-carboxylate 3-dehydrogenase (decarboxylating) [EC:1.1.1.170]
K11233	0.0203155	0.802645	-0.721805	0.000294646	0.00153972	osomolarity two-component system, response regulator SSK1
K14557	0.0218938	0.722958	-0.721805	0.000294646	0.00153972	U3 small nucleolar RNA-associated protein 6
K11237	0.0165584	0.757825	-0.706767	0.000295827	0.00154256	bud emergence protein 1
K14686	0.0255976	1.38593	-0.706767	0.000295827	0.00154256	solute carrier family 31 (copper transporter), member 1
K16912	0.0120555	0.770834	-0.706767	0.000295827	0.00154256	ribosomal biogenesis protein LAS1
K03509	0.0266658	0.673917	-0.706767	0.000296999	0.00154756	DNA polymerase eta [EC:2.7.7.7]
K13345	0.0266549	0.780058	-0.706767	0.000297391	0.00154791	peroxin-12
K12830	0.0142264	0.817925	-0.714286	0.000298135	0.00154791	splicing factor 3B subunit 3
K17669	0.0295599	0.675258	-0.714286	0.000298135	0.00154791	pentatricopeptide repeat-containing protein PET309
K20178	0.0155617	0.700562	-0.714286	0.000298135	0.00154791	vacuolar protein sorting-associated protein 8
K19985	0.00968785	0.765282	-0.714286	0.000298519	0.00154858	exocyst complex component 6
K00814	0.0177845	0.779326	-0.714286	0.000298904	0.00154858	alanine transaminase [EC:2.6.1.2]
K14558	0.021759	0.782157	-0.714286	0.000298904	0.00154858	periodic tryptophan protein 2
K01280	0.0197488	0.786009	-0.714286	0.000299289	0.00154946	tripeptidyl-peptidase II [EC:3.4.14.10]
K05292	0.0380261	0.655813	-0.725564	0.000300214	0.00155314	GPI-anchor transamidase subunit T
K03138	0.00891464	0.63267	-0.695489	0.000306313	0.00158356	transcription initiation factor TFIIF subunit alpha
K10589	0.0293888	0.659283	-0.725564	0.000307764	0.0015888	ubiquitin-protein ligase E3 C [EC:2.3.2.26]
K14429	0.0268336	0.78052	-0.725564	0.000307764	0.0015888	solute carrier family 12 (potassium/chloride transporters), member 9
K01526	0.00963624	0.676903	-0.695489	0.000308384	0.00159087	guanosine-diphosphatase [EC:3.6.1.42]
K14777	0.015361	0.721562	-0.684211	0.000312678	0.00161073	ATP-dependent RNA helicase DDX47/RRP3 [EC:3.6.4.13]
K12829	0.0269715	0.767013	-0.729323	0.000313959	0.00161514	splicing factor 3B subunit 2
K19787	0.0100251	0.544427	-0.684211	0.00031398	0.00161514	carnosine N-methyltransferase [EC:2.1.1.22]
K08827	0.0496176	0.710476	-0.718045	0.000315793	0.00162331	serine/threonine-protein kinase PRP4 [EC:2.7.11.1]
K06174	0.0761345	0.899398	-0.718045	0.000316587	0.00162514	ATP-binding cassette, sub-family E, member 1
K16489	0.0112841	0.568029	-0.684211	0.000316597	0.00162514	protein SFI1
K19852	0.0353388	0.806313	-0.718045	0.000317381	0.00162801	serine/threonine protein kinase KIN1/2 [EC:2.7.11.1]
K00720	0.102301	1.23946	-0.733083	0.0003177	0.00162849	ceramide glucosyltransferase [EC:2.4.1.80]
K14847	0.0359389	0.688407	-0.703008	0.000319155	0.00163479	ribosome production factor 2
K14403	0.0131369	0.64883	-0.703008	0.000319572	0.00163577	cleavage and polyadenylation specificity factor subunit 3 [EC:3.1.27.-]
K20061	0.0191241	0.760454	-0.710526	0.000320538	0.00163956	arrestin-related trafficking adapter 3/6
K11483	0.00844684	0.799783	-0.691729	0.000327242	0.00167267	histone deacetylase HOS2 [EC:3.5.1.98]
K06679	0.0179937	0.681099	-0.721805	0.000328	0.00167537	mitotic spindle assembly checkpoint protein MAD1
K02540	0.0188587	0.720561	-0.721805	0.000328807	0.0016783	DNA replication licensing factor MCM2 [EC:5.6.2.3]
K05917	0.029986	0.607147	-0.721805	0.000329615	0.00168124	sterol 14alpha-demethylase [EC:1.14.14.154 1.14.15.36]
K00565	0.00924641	0.77559	-0.691729	0.000332087	0.00169147	mRNA (guanine-N7-)-methyltransferase [EC:2.1.1.56]
K15304	0.00554785	0.662197	-0.691729	0.000332974	0.00169207	Ran-binding protein 3
K11578	0.00836124	0.412846	-0.691729	0.000335198	0.00169207	protein transport protein DSL1/ZW10
K22745	0.0109679	0.829618	-0.691729	0.000335198	0.00169207	apoptosis-inducing factor 2
K13181	0.0235459	0.790576	-0.725564	0.000336484	0.00169207	ATP-dependent RNA helicase DDX27 [EC:3.6.4.13]
K10997	0.066717	0.661909	-0.725564	0.00033689	0.00169207	replication fork protection complex subunit TIMELESS/Tof1/Swi1
K02283	7.79063	19.0464	-0.706767	0.000337077	0.00169207	pilus assembly protein CpaF [EC:7.4.2.8]
K02529	25.6587	64.8657	-0.706767	0.000337077	0.00169207	LacI family transcriptional regulator
K02757	7.14569	18.2518	-0.706767	0.000337077	0.00169207	beta-glucoside PTS system EIICBA component [EC:2.7.1.-]
K06442	7.74426	17.5031	-0.706767	0.000337077	0.00169207	23S rRNA (cytidine1920-2'-O)/16S rRNA (cytidine1409-2'-O)-methyltransferase [EC:2.1.1.226 2.1.1.227]
K07124	9.69296	31.5823	-0.706767	0.000337077	0.00169207	uncharacterized protein
K07175	5.94225	18.5975	-0.706767	0.000337077	0.00169207	PhoH-like ATPase
K07177	7.60905	19.1746	-0.706767	0.000337077	0.00169207	Lon-like protease
K13573	6.51961	17.9236	-0.706767	0.000337077	0.00169207	proteasome accessory factor C
K13892	5.46918	23.3887	-0.706767	0.000337077	0.00169207	glutathione transport system ATP-binding protein
K23980	6.15766	16.1878	-0.706767	0.000337077	0.00169207	cysteinylglycine-S-conjugate dipeptidase [EC:3.4.13.23]
K22698	0.0250927	0.631745	-0.714286	0.000337107	0.00169207	protein SEY1 [EC:3.6.5.-]
K19691	0.0322751	0.699307	-0.714286	0.000337947	0.00169447	osomolarity two-component system, sensor histidine kinase NIK1 [EC:2.7.13.3]
K01052	0.0668377	1.64757	-0.725564	0.000338111	0.00169447	lysosomal acid lipase/cholesteryl ester hydrolase [EC:3.1.1.13]
K14311	0.0438407	0.752261	-0.725564	0.000338519	0.00169447	nuclear pore complex protein Nup188
K15334	0.0230532	0.748226	-0.725564	0.000338519	0.00169447	multisite-specific tRNA:(cytosine-C5)-methyltransferase [EC:2.1.1.202]
K14552	0.020749	0.748213	-0.714286	0.000340899	0.0017052	NET1-associated nuclear protein 1 (U3 small nucleolar RNA-associated protein 17)
K12825	0.0255999	0.558874	-0.714286	0.000341322	0.00170614	splicing factor 3A subunit 1
K21618	0.0162838	0.794073	-0.680451	0.000342186	0.00170888	(R)-2-hydroxyglutarate---pyruvate transhydrogenase [EC:1.1.99.40]
K04499	0.0540519	0.713151	-0.706767	0.000342342	0.00170888	RuvB-like protein 1 [EC:5.6.2.4]
K14301	0.0274857	0.807377	-0.699248	0.000342859	0.00171028	nuclear pore complex protein Nup107
K14546	0.0278252	0.738715	-0.699248	0.000343303	0.00171132	U3 small nucleolar RNA-associated protein 5
K03107	0.0290424	0.788396	-0.699248	0.000344191	0.00171457	signal recognition particle subunit SRP68
K18670	0.00932564	0.524873	-0.706767	0.000344514	0.001715	dual specificity protein kinase YAK1 [EC:2.7.12.1]
K00654	0.0114918	0.636415	-0.706767	0.00034495	0.00171599	serine palmitoyltransferase [EC:2.3.1.50]
K16578	0.0181136	1.20748	-0.706767	0.000345386	0.00171698	CLIP-associating protein 1/2
K14768	0.0185683	0.570317	-0.706767	0.000346259	0.00172014	U3 small nucleolar RNA-associated protein 7
K12818	0.0350434	0.796082	-0.706767	0.000347134	0.00172331	ATP-dependent RNA helicase DHX8/PRP22 [EC:3.6.4.13]
K20184	0.0165259	0.6844	-0.718045	0.000353783	0.00175511	vacuolar protein sorting-associated protein 41
K14795	0.0180747	0.734321	-0.68797	0.000358437	0.00177334	ribosomal RNA-processing protein 36
K11338	0.00904363	0.831321	-0.68797	0.000360807	0.00178385	RuvB-like protein 2 [EC:5.6.2.3]
K02973	0.018315	0.590044	-0.676692	0.000361759	0.00178734	small subunit ribosomal protein S23e
K20131	0.015961	0.865553	-0.710526	0.000362905	0.00179161	Rab5 GDP/GTP exchange factor
K03353	0.035603	0.662015	-0.721805	0.000363117	0.00179161	anaphase-promoting complex subunit 6
K02128	0.301197	3.57121	-0.710526	0.000364248	0.00179597	F-type H+-transporting ATPase subunit c
K11649	0.0392542	0.773326	-0.710526	0.000366045	0.0018036	SWI/SNF-related matrix-associated actin-dependent regulator of chromatin subfamily C
K08900	0.0299071	0.828313	-0.710526	0.000366945	0.00180657	mitochondrial chaperone BCS1
K06665	0.0300152	0.732804	-0.710526	0.000367396	0.00180657	general transcriptional corepressor CYC8
K16369	0.0207111	0.776834	-0.710526	0.000367396	0.00180657	phosphatidylethanolamine N-methyltransferase [EC:2.1.1.17]
K08332	0.0388727	0.913479	-0.710526	0.000367847	0.00180756	vacuolar protein 8
K12662	0.0238095	0.512514	-0.695489	0.000368684	0.00180928	U4/U6 small nuclear ribonucleoprotein PRP4
K21631	0.031746	1.25708	-0.676692	0.000368695	0.00180928	Gti1/Pac2 family transcription factor
K04464	0.0408894	0.591068	-0.695489	0.000369156	0.00181031	mitogen-activated protein kinase 7 [EC:2.7.11.24]
K19986	0.0338352	0.761977	-0.703008	0.000372486	0.00182171	exocyst complex component 8
K10838	0.0243809	0.753849	-0.703008	0.000372952	0.00182276	xeroderma pigmentosum group C-complementing protein
K14191	0.016142	0.58634	-0.684211	0.000378212	0.00184606	18S rRNA (adenine1779-N6/adenine1780-N6)-dimethyltransferase [EC:2.1.1.183]
K03253	0.056136	0.740651	-0.729323	0.000378229	0.00184606	translation initiation factor 3 subunit B
K07178	0.0612711	1.00949	-0.714286	0.000380519	0.00185599	RIO kinase 1 [EC:2.7.11.1]
K12600	0.0103794	0.736801	-0.714286	0.000380977	0.00185697	superkiller protein 3
K11648	0.0153468	0.494368	-0.714286	0.000381894	0.00185894	SWI/SNF-related matrix-associated actin-dependent regulator of chromatin subfamily B member 1
K02727	0.0142146	0.61586	-0.684211	0.000382702	0.00186163	20S proteasome subunit alpha 7 [EC:3.4.25.1]
K21456	0.00958773	0.733944	-0.684211	0.00038723	0.00188203	glutathione synthase [EC:6.3.2.3]
K15436	0.030525	0.575747	-0.718045	0.000388003	0.00188203	transportin-3
K03858	0.01628	0.731852	-0.684211	0.000388748	0.00188203	phosphatidylinositol N-acetylglucosaminyltransferase subunit H
K17973	0.0343029	0.888479	-0.721805	0.000388879	0.00188203	N-terminal acetyltransferase B complex non-catalytic subunit
K18573	0.0256904	0.738262	-0.699248	0.000389282	0.00188203	intermediate cleaving peptidase 55 [EC:3.4.11.26]
K20047	0.0254741	0.71475	-0.718045	0.000389843	0.00188203	actin cytoskeleton-regulatory complex protein PAN1
K17637	0.054337	0.700457	-0.718045	0.000390304	0.00188203	exocyst complex component 2
K11292	0.0189965	0.777543	-0.718045	0.000390765	0.00188203	transcription elongation factor SPT6
K00143	0.0226968	0.692732	-0.721805	0.000391617	0.00188203	L-2-aminoadipate reductase [EC:1.2.1.95]
K24278	0.0137406	0.592567	-0.706767	0.0003934	0.00188203	ergosteryl-3beta-O-L-aspartate synthase [EC:6.1.1.12 2.-.-.-]
K11498	0.0147354	0.748254	-0.706767	0.000394837	0.00188203	centromeric protein E
K11092	0.00735429	0.802908	-0.661654	0.000395228	0.00188203	U2 small nuclear ribonucleoprotein A'
K10746	0.0364404	0.650241	-0.706767	0.000395318	0.00188203	exonuclease 1 [EC:3.1.-.-]
K02984	0.00885936	1.45293	-0.661654	0.000395776	0.00188203	small subunit ribosomal protein S3Ae
K03882	0.0157419	1.6103	-0.661654	0.000395776	0.00188203	NADH-ubiquinone oxidoreductase chain 4L [EC:7.1.1.2]
K00916	0.0315706	0.777106	-0.691729	0.000395822	0.00188203	CTD kinase subunit alpha [EC:2.7.11.22 2.7.11.23]
K12858	0.0198413	0.566568	-0.672932	0.000396058	0.00188203	ATP-dependent RNA helicase DDX23/PRP28 [EC:3.6.4.13]
K19800	0.0258273	0.718659	-0.699248	0.000396121	0.00188203	serine/threonine protein kinase SCH9 [EC:2.7.11.1]
K00555	0.0125111	0.582935	-0.672932	0.000397121	0.00188203	tRNA (guanine26-N2/guanine27-N2)-dimethyltransferase [EC:2.1.1.215 2.1.1.216]
K03842	0.0263043	0.727611	-0.672932	0.000397653	0.00188203	beta-1,4-mannosyltransferase [EC:2.4.1.142]
K17605	0.0421411	1.50632	-0.672932	0.000398186	0.00188203	serine/threonine-protein phosphatase 2A activator
K25931	0.0214823	0.843426	-0.672932	0.000398186	0.00188203	NF-kappa-B-activating protein
K10416	0.0304415	0.663851	-0.699248	0.000399077	0.00188203	dynein cytoplasmic 1 light intermediate chain
K12603	0.0209413	0.774319	-0.699248	0.000399077	0.00188203	CCR4-NOT transcription complex subunit 6 [EC:3.1.13.4]
K14850	0.0878507	0.759185	-0.699248	0.000399077	0.00188203	ribosomal RNA-processing protein 8 [EC:2.1.1.287]
K00012	7.91067	19.2892	-0.699248	0.000399541	0.00188203	UDPglucose 6-dehydrogenase [EC:1.1.1.22]
K00262	9.01615	20.3372	-0.699248	0.000399541	0.00188203	glutamate dehydrogenase (NADP+) [EC:1.4.1.4]
K00620	12.132	20.6872	-0.699248	0.000399541	0.00188203	glutamate N-acetyltransferase / amino-acid N-acetyltransferase [EC:2.3.1.35 2.3.1.1]
K00930	12.427	22.5205	-0.699248	0.000399541	0.00188203	acetylglutamate kinase [EC:2.7.2.8]
K01079	7.20978	18.4284	-0.699248	0.000399541	0.00188203	phosphoserine phosphatase [EC:3.1.3.3]
K01426	22.6732	37.3357	-0.699248	0.000399541	0.00188203	amidase [EC:3.5.1.4]
K01644	7.24922	18.5398	-0.699248	0.000399541	0.00188203	citrate lyase subunit beta / citryl-CoA lyase [EC:4.1.3.34]
K02026	19.1436	59.6372	-0.699248	0.000399541	0.00188203	multiple sugar transport system permease protein
K03587	9.70556	20.529	-0.699248	0.000399541	0.00188203	cell division protein FtsI (penicillin-binding protein 3) [EC:3.4.16.4]
K03891	6.99351	18.4206	-0.699248	0.000399541	0.00188203	ubiquinol-cytochrome c reductase cytochrome b subunit
K05995	4.88303	18.2041	-0.699248	0.000399541	0.00188203	dipeptidase E [EC:3.4.13.21]
K07391	9.72369	18.8229	-0.699248	0.000399541	0.00188203	magnesium chelatase family protein
K12510	5.71995	14.6048	-0.699248	0.000399541	0.00188203	tight adherence protein B
K13889	7.13813	25.4455	-0.699248	0.000399541	0.00188203	glutathione transport system substrate-binding protein
K16147	7.39794	18.0442	-0.699248	0.000399541	0.00188203	starch synthase (maltosyl-transferring) [EC:2.4.99.16]
K18928	6.32845	16.2168	-0.699248	0.000399541	0.00188203	L-lactate dehydrogenase complex protein LldE
K23258	6.95884	19.3328	-0.699248	0.000399541	0.00188203	8-oxo-(d)GTP phosphatase [EC:3.6.1.69]
K23537	6.0778	18.1767	-0.699248	0.000399541	0.00188203	general nucleoside transport system ATP-binding protein
K23842	6.17604	17.1848	-0.699248	0.000399541	0.00188203	NAD(P)H dehydrogenase (quinone) [EC:1.6.5.2]
K03247	0.0335852	0.525651	-0.699248	0.000399572	0.00188203	translation initiation factor 3 subunit H
K06684	0.0323759	0.857107	-0.699248	0.000401057	0.00188512	cell cycle protein kinase DBF2 [EC:2.7.11.-]
K03012	0	0.565048	-0.631579	0.000404076	0.00189808	DNA-directed RNA polymerase II subunit RPB4
K12617	0.0211547	0.640184	-0.710526	0.00040767	0.00191249	DNA topoisomerase 2-associated protein PAT1
K18715	0.0190947	0.704879	-0.710526	0.000410104	0.00191827	nucleoporin NUP159
K05755	0	0.362486	-0.631579	0.000410226	0.00191827	actin related protein 2/3 complex, subunit 4
K06694	0	0.57725	-0.631579	0.000410226	0.00191827	26S proteasome non-ATPase regulatory subunit 10
K11095	0	0.541112	-0.631579	0.000412705	0.00192254	U1 small nuclear ribonucleoprotein C
K08513	0	0.791999	-0.631579	0.000413326	0.00192254	vesicle-associated membrane protein 4
K01102	0.0187269	0.761004	-0.714286	0.000413524	0.00192254	pyruvate dehydrogenase phosphatase [EC:3.1.3.43]
K14539	0	0.512849	-0.631579	0.000414571	0.00192254	large subunit GTPase 1 [EC:3.6.1.-]
K15153	0	0.564665	-0.631579	0.000414571	0.00192254	mediator of RNA polymerase II transcription subunit 31
K02304	0	0.56848	-0.631579	0.000415194	0.00192254	precorrin-2 dehydrogenase / sirohydrochlorin ferrochelatase [EC:1.3.1.76 4.99.1.4]
K03137	0	0.849831	-0.631579	0.000415194	0.00192254	transcription initiation factor TFIIE subunit beta
K12845	0	0.638563	-0.631579	0.000415194	0.00192254	U4/U6 small nuclear ribonucleoprotein SNU13
K20300	0	0.681106	-0.631579	0.000415194	0.00192254	trafficking protein particle complex subunit 1
K00103	0	0.464064	-0.631579	0.000415818	0.00192254	L-gulonolactone oxidase [EC:1.1.3.8]
K03094	0	0.992994	-0.631579	0.000415818	0.00192254	S-phase kinase-associated protein 1
K03357	0	0.869462	-0.631579	0.000415818	0.00192254	anaphase-promoting complex subunit 10
K06630	0	0.812175	-0.631579	0.000415818	0.00192254	14-3-3 protein epsilon
K11363	0	0.668281	-0.631579	0.000415818	0.00192254	SAGA-associated factor 11
K12399	0	0.712767	-0.631579	0.000415818	0.00192254	AP-3 complex subunit sigma
K02830	0	0.632538	-0.631579	0.000416443	0.00192254	cell cycle checkpoint protein [EC:3.1.11.2]
K10744	0	0.573763	-0.631579	0.000416443	0.00192254	ribonuclease H2 subunit B
K12193	0	0.668071	-0.631579	0.000416443	0.00192254	charged multivesicular body protein 3
K17402	0	0.74856	-0.631579	0.000416443	0.00192254	small subunit ribosomal protein S23
K14544	0.0312969	0.52423	-0.714286	0.000416444	0.00192254	U3 small nucleolar RNA-associated protein 22
K17450	0.0240934	0.571207	-0.714286	0.000416932	0.00192357	homoaconitase [EC:4.2.1.-]
K07203	0.0216617	0.566924	-0.721805	0.000417351	0.00192361	serine/threonine-protein kinase mTOR [EC:2.7.11.1]
K15030	0.00774027	0.640805	-0.680451	0.000418162	0.00192402	translation initiation factor 3 subunit M
K20403	0.0330133	0.85784	-0.714286	0.000418399	0.00192402	TELO2-interacting protein 1
K14209	0.0151653	0.785213	-0.680451	0.000418701	0.00192402	solute carrier family 36 (proton-coupled amino acid transporter)
K06699	0.0331661	0.742765	-0.721805	0.000418788	0.00192402	proteasome activator subunit 4
K22733	0.0670583	2.19285	-0.714286	0.000418889	0.00192402	magnesium transporter
K14857	0.0377052	0.709883	-0.721805	0.000419268	0.00192454	AdoMet-dependent rRNA methyltransferase SPB1 [EC:2.1.1.-]
K09272	0.105707	1.64543	-0.718045	0.000421588	0.00193397	FACT complex subunit SSRP1/POB3
K07179	0.0438163	0.693051	-0.703008	0.000422655	0.00193709	RIO kinase 2 [EC:2.7.11.1]
K24935	0.0175106	0.838982	-0.703008	0.000423674	0.00193986	tetratricopeptide repeat protein 27
K06063	0.0279449	0.750487	-0.703008	0.000424185	0.00194097	SNW domain-containing protein 1
K07750	0.00297619	0.596152	-0.657895	0.000426101	0.0019426	methylsterol monooxygenase [EC:1.14.18.9]
K15323	0.00673061	0.561971	-0.657895	0.000426101	0.0019426	tRNA-splicing endonuclease subunit Sen34 [EC:4.6.1.16]
K02736	0.00713394	0.770368	-0.657895	0.000426687	0.0019426	20S proteasome subunit beta 7 [EC:3.4.25.1]
K03265	0.00429969	0.795312	-0.657895	0.000426687	0.0019426	peptide chain release factor subunit 1
K09494	0.00393546	0.70443	-0.657895	0.000426687	0.0019426	T-complex protein 1 subunit beta
K11675	0.00273673	0.615433	-0.657895	0.000426687	0.0019426	Ino eighty subunit 1
K17790	0.0112708	0.872864	-0.657895	0.000426687	0.0019426	mitochondrial import inner membrane translocase subunit TIM22
K19365	0.00445038	0.782985	-0.657895	0.000426687	0.0019426	seipin
K15118	0.0111065	0.621258	-0.657895	0.000427273	0.00194405	solute carrier family 25, member 38
K10736	0.0184102	0.587163	-0.695489	0.000429025	0.0019508	minichromosome maintenance protein 10
K02009	2.69611	13.8564	-0.729323	0.000429941	0.00195251	cobalt/nickel transport protein
K03350	0.0486322	0.522269	-0.695489	0.000430604	0.0019543	anaphase-promoting complex subunit 3
K11397	0.0254172	0.75722	-0.721805	0.000435817	0.00197672	chromatin modification-related protein VID21
K14863	0.00777454	0.531979	-0.676692	0.000439961	0.00199427	ribosome biogenesis protein
K18468	0.0137087	0.551254	-0.710526	0.00044786	0.0020288	vacuolar protein sorting-associated protein 35
K03165	0.0442968	0.905074	-0.710526	0.000448379	0.00202989	DNA topoisomerase III [EC:5.6.2.1]
K22723	0.0173554	0.784434	-0.676692	0.000449649	0.00203437	inositol phosphorylceramide synthase catalytic subunit [EC:2.7.1.227]
K11238	0.0259322	0.764283	-0.710526	0.00044994	0.00203441	cytokinesis protein
K03349	0.0249895	0.734722	-0.676692	0.000450224	0.00203443	anaphase-promoting complex subunit 2
K03018	0.030127	0.623529	-0.714286	0.00045057	0.00203455	DNA-directed RNA polymerase III subunit RPC1 [EC:2.7.7.6]
K06111	0.0292798	0.652723	-0.714286	0.000451086	0.00203455	exocyst complex component 4
K11323	0.0244648	0.877504	-0.676692	0.000451375	0.00203455	histone arginine demethylase JMJD6 [EC:1.14.11.-]
K15115	0.0222203	1.48252	-0.676692	0.000451375	0.00203455	solute carrier family 25 (mitochondrial folate transporter), member 32
K19844	0.0585307	0.766367	-0.714286	0.000452119	0.00203538	GTPase-activating protein BEM2
K15109	0.00616428	0.48902	-0.654135	0.000453012	0.00203687	solute carrier family 25 (mitochondrial carnitine/acylcarnitine transporter), member 20/29
K19839	0.0152077	0.739764	-0.699248	0.000453933	0.00203974	Rho-type GTPase-activating protein 1/2
K14537	0.0443541	0.694041	-0.699248	0.000455016	0.00204334	nuclear GTP-binding protein
K02941	0.0060855	0.677384	-0.654135	0.000456731	0.00204977	large subunit ribosomal protein LP0
K17437	0.00650089	0.684989	-0.654135	0.000457353	0.0020513	large subunit ribosomal protein L15
K06639	0.0154107	0.709516	-0.691729	0.00045827	0.0020518	cell division cycle 14 [EC:3.1.3.16 3.1.3.48]
K10808	0.00450299	0.770658	-0.654135	0.000458598	0.0020518	ribonucleoside-diphosphate reductase subunit M2 [EC:1.17.4.1]
K12880	0.00462321	0.671157	-0.654135	0.000458598	0.0020518	THO complex subunit 3
K14763	0.00457876	0.741171	-0.654135	0.000458598	0.0020518	H/ACA ribonucleoprotein complex non-core subunit NAF1
K12848	0.00654557	0.703328	-0.654135	0.000459222	0.00205211	U4/U6.U5 tri-snRNP component SNU23
K23481	0.0262123	0.692617	-0.684211	0.000459234	0.00205211	vacuolar protein sorting-associated protein 1
K12761	0.0146452	0.588132	-0.691729	0.00046106	0.00205351	carbon catabolite-derepressing protein kinase [EC:2.7.11.1]
K02728	0.0076805	0.729171	-0.654135	0.000461097	0.00205351	20S proteasome subunit alpha 3 [EC:3.4.25.1]
K20120	0.0316406	0.82942	-0.665414	0.000461447	0.00205351	bridging integrator 3
K11400	0.0264595	0.502352	-0.691729	0.00046162	0.00205351	actin-related protein 4
K14405	0.00774501	0.71529	-0.654135	0.000461723	0.00205351	pre-mRNA 3'-end-processing factor FIP1
K17792	0.00698474	0.808992	-0.654135	0.000461723	0.00205351	mitochondrial import inner membrane translocase subunit TIM54
K23314	0.00438885	0.82132	-0.654135	0.000461723	0.00205351	telomerase Cajal body protein 1
K02555	0.0260416	0.758313	-0.665414	0.000462052	0.00205351	M-phase inducer tyrosine phosphatase [EC:3.1.3.48]
K09467	0.0456119	0.778549	-0.665414	0.000462658	0.00205351	zinc-finger protein CreA/MIG
K14709	0.0635555	1.59964	-0.665414	0.000462658	0.00205351	solute carrier family 39 (zinc transporter), member 1/2/3
K14573	0.0327456	0.785511	-0.684211	0.000462663	0.00205351	nucleolar protein 4
K12811	0.0285332	0.850011	-0.691729	0.000463301	0.00205508	ATP-dependent RNA helicase DDX46/PRP5 [EC:3.6.4.13]
K11672	0.0160326	0.746237	-0.691729	0.000463863	0.00205632	actin-related protein 5
K25639	0.0477301	0.652467	-0.703008	0.000469709	0.00207097	FACT complex subunit SPT16
K18637	0.0195006	0.695916	-0.703008	0.000470258	0.00207097	axial budding pattern protein 2
K00240	23.8646	39.651	-0.691729	0.000472132	0.00207097	succinate dehydrogenase iron-sulfur subunit [EC:1.3.5.1]
K00867	8.86496	18.6174	-0.691729	0.000472132	0.00207097	type I pantothenate kinase [EC:2.7.1.33]
K01129	9.2978	18.7674	-0.691729	0.000472132	0.00207097	dGTPase [EC:3.1.5.1]
K01265	27.7204	41.6208	-0.691729	0.000472132	0.00207097	methionyl aminopeptidase [EC:3.4.11.18]
K01616	7.70062	19.5587	-0.691729	0.000472132	0.00207097	multifunctional 2-oxoglutarate metabolism enzyme [EC:2.2.1.5 4.1.1.71 1.2.4.2 2.3.1.61]
K06891	8.24102	17.9417	-0.691729	0.000472132	0.00207097	ATP-dependent Clp protease adaptor protein ClpS
K07399	7.08388	18.1372	-0.691729	0.000472132	0.00207097	cytochrome c biogenesis protein
K07776	6.70883	16.9084	-0.691729	0.000472132	0.00207097	two-component system, OmpR family, response regulator RegX3
K13640	6.20583	17.0864	-0.691729	0.000472132	0.00207097	MerR family transcriptional regulator, heat shock protein HspR
K18118	7.49084	18.7908	-0.691729	0.000472132	0.00207097	succinyl-CoA:acetate CoA-transferase [EC:2.8.3.18]
K09184	0.0614106	1.48821	-0.718045	0.000472312	0.00207097	GATA-binding protein, other eukaryote
K13342	0.0836596	1.1759	-0.706767	0.000482569	0.00211467	peroxin-5
K14799	0.0276085	0.754	-0.710526	0.000483607	0.00211794	pre-rRNA-processing protein TSR1
K10694	0.00924641	0.698154	-0.672932	0.000484569	0.00212087	E3 ubiquitin-protein ligase ZNRF1/2 [EC:2.3.2.27]
K10885	0.0168484	0.768655	-0.672932	0.000485182	0.00212227	ATP-dependent DNA helicase 2 subunit 2
K00968	0.00494744	0.5521	-0.650376	0.000488119	0.00213383	choline-phosphate cytidylyltransferase [EC:2.7.7.15]
K24029	0.0665855	0.917674	-0.695489	0.000489088	0.00213677	prolyl 3-hydroxylase /prolyl 3,4-dihydroxylase [EC:1.14.11.-]
K10661	0.0445266	0.737473	-0.695489	0.000489665	0.00213801	E3 ubiquitin-protein ligase MARCH6 [EC:2.3.2.27]
K02136	0.00618429	0.579845	-0.650376	0.000490099	0.00213861	F-type H+-transporting ATPase subunit gamma
K22381	0.00924641	0.726672	-0.680451	0.000492552	0.00214673	E3 ubiquitin-protein ligase ZNF598 [EC:2.3.2.27]
K15278	0.0595238	0.71162	-0.68797	0.000493535	0.00214972	solute carrier family 35 (UDP-xylose/UDP-N-acetylglucosamine transporter), member B4
K11808	0.0469889	0.716773	-0.680451	0.000496195	0.00216001	phosphoribosylaminoimidazole carboxylase [EC:4.1.1.21]
K08734	0.00899998	0.82103	-0.680451	0.000496804	0.00216007	DNA mismatch repair protein MLH1
K13076	0.0478665	0.678227	-0.680451	0.000496804	0.00216007	sphingolipid 8-(E)-desaturase [EC:1.14.19.18]
K02542	0.0284292	0.736844	-0.68797	0.000497103	0.00216007	DNA replication licensing factor MCM6 [EC:5.6.2.3]
K12182	0.01332	0.76575	-0.650376	0.000497407	0.0021601	hepatocyte growth factor-regulated tyrosine kinase substrate
K15176	0.0381563	0.694957	-0.714286	0.000503713	0.00218356	RNA polymerase-associated protein CTR9
K22377	0.036329	0.561533	-0.714286	0.000503713	0.00218356	E3 ubiquitin-protein ligase listerin [EC:2.3.2.27]
K14708	0.0353081	0.669679	-0.699248	0.000505098	0.00218826	solute carrier family 26 (sodium-independent sulfate anion transporter), member 11
K08286	0.0581792	1.26419	-0.699248	0.000506851	0.00219454	protein-serine/threonine kinase [EC:2.7.11.-]
K14810	0.0302427	0.746655	-0.703008	0.000510965	0.00221103	ATP-dependent RNA helicase DDX56/DBP9 [EC:3.6.4.13]
K14297	0.0520697	0.732903	-0.718045	0.000513629	0.00222123	nuclear pore complex protein Nup98-Nup96
K07401	0.0582084	0.85646	-0.703008	0.000516221	0.00223111	selenoprotein W-related protein
K11374	0.0383618	0.736175	-0.706767	0.000518887	0.00223996	elongator complex protein 2
K20409	0.0653128	0.741282	-0.706767	0.000520051	0.00224365	SEA/GATOR complex protein SEA3/WDR59
K23553	0.0177888	0.847569	-0.669173	0.000521346	0.00224415	post-GPI attachment to proteins factor 3
K22804	0.0134256	0.631703	-0.691729	0.00052185	0.00224415	structural maintenance of chromosomes protein 6
K12878	0.0103544	0.699959	-0.669173	0.000521998	0.00224415	THO complex subunit 1
K11361	0.00447127	0.735659	-0.646617	0.000522255	0.00224415	transcription factor SPT20
K17080	0.00752871	0.575581	-0.646617	0.000522255	0.00224415	prohibitin 1
K19589	0.0104085	0.727336	-0.646617	0.000522255	0.00224415	release factor glutamine methyltransferase [EC:2.1.1.297]
K12872	0.0230038	0.723964	-0.669173	0.00052265	0.00224415	pre-mRNA-splicing factor RBM22/SLT11
K26089	0.0149198	0.748162	-0.669173	0.00052265	0.00224415	ankyrin repeat and zinc finger domain-containing protein 1
K11393	0.00428036	0.293715	-0.646617	0.000522954	0.00224415	U6 snRNA m6A methyltransferase [EC:2.1.1.346]
K22503	0.0232693	0.663789	-0.684211	0.000526267	0.00225619	aspartyl-tRNA synthetase [EC:6.1.1.12]
K12196	0.027341	0.61576	-0.684211	0.000527523	0.00225974	vacuolar protein-sorting-associated protein 4
K03063	0.0325203	0.695741	-0.684211	0.000528151	0.0022611	26S proteasome regulatory subunit T3
K13717	0.0315358	0.545302	-0.684211	0.00053004	0.00226539	OTU domain-containing protein 3 [EC:3.4.19.12]
K00618	0.0588919	0.571268	-0.676692	0.00053135	0.00226539	amino-acid N-acetyltransferase [EC:2.3.1.1]
K13941	0.0188035	0.678979	-0.684211	0.000532567	0.00226539	2-amino-4-hydroxy-6-hydroxymethyldihydropteridine diphosphokinase / dihydropteroate synthase [EC:2.7.6.3 2.5.1.15]
K00877	0.0228823	0.706117	-0.684211	0.000533199	0.00226539	hydroxymethylpyrimidine/phosphomethylpyrimidine kinase / thiaminase [EC:2.7.1.49 2.7.4.7 3.5.99.2]
K11979	0.0174749	0.782694	-0.676692	0.00053329	0.00226539	E3 ubiquitin-protein ligase UBR7 [EC:2.3.2.27]
K02934	0.00800321	0.713585	-0.646617	0.000533525	0.00226539	large subunit ribosomal protein L6e
K03004	0.0117578	0.769626	-0.646617	0.000533525	0.00226539	DNA-directed RNA polymerase I subunit RPA43
K10436	0.00761907	0.67272	-0.646617	0.000533525	0.00226539	microtubule-associated protein, RP/EB family
K12795	0.0107614	0.622745	-0.646617	0.000533525	0.00226539	suppressor of G2 allele of SKP1
K20793	0.0179091	0.903831	-0.646617	0.000533525	0.00226539	N-alpha-acetyltransferase 50 [EC:2.3.1.258 2.3.1.309]
K14846	0.0660612	0.870354	-0.684211	0.000533833	0.00226539	ribosome production factor 1
K14780	0.0262464	0.730919	-0.676692	0.000533937	0.00226539	ATP-dependent RNA helicase DHX37/DHR1 [EC:3.6.4.13]
K18722	0.00937961	0.692444	-0.676692	0.000533937	0.00226539	nucleoporin NUP2
K13511	0.00645682	0.622063	-0.646617	0.000534235	0.00226539	monolysocardiolipin acyltransferase [EC:2.3.1.-]
K03869	0.0259955	0.841633	-0.684211	0.000534467	0.00226539	cullin 3
K06944	0.0657312	1.33455	-0.684211	0.000534467	0.00226539	developmentally-regulated GTP-binding protein [EC:3.6.5.-]
K05285	0.0204824	0.674151	-0.684211	0.000535101	0.00226543	GPI ethanolamine phosphate transferase 1 [EC:2.7.-.-]
K15075	0.0217234	0.408085	-0.684211	0.000535101	0.00226543	DNA repair/transcription protein MET18/MMS19
K14360	0.00865801	0.627303	-0.646617	0.000535657	0.0022655	organic solute transporter subunit alpha
K09537	0.0151171	0.862668	-0.646617	0.000536368	0.0022655	DnaJ homolog subfamily C member 17
K13431	0.0113604	0.697761	-0.646617	0.000536368	0.0022655	signal recognition particle receptor subunit alpha
K15148	0.0174825	0.815778	-0.646617	0.000536368	0.0022655	mediator of RNA polymerase II transcription subunit 7
K03860	0.0096713	0.633363	-0.646617	0.000537081	0.00226714	phosphatidylinositol N-acetylglucosaminyltransferase subunit Q
K14788	0.0397462	0.676491	-0.695489	0.000537382	0.00226714	ribosome biogenesis protein ENP2
K00021	0.0487053	1.24505	-0.710526	0.000541215	0.00228198	hydroxymethylglutaryl-CoA reductase (NADPH) [EC:1.1.1.34]
K12618	0.0205433	0.729729	-0.695489	0.000543567	0.00228658	5'-3' exoribonuclease 1 [EC:3.1.13.-]
K16803	0.0166836	0.506857	-0.695489	0.000543567	0.00228658	cytoskeleton-associated protein 5
K23719	0.0235988	0.594587	-0.695489	0.000543567	0.00228658	nuclear mRNA export protein SAC3
K09648	0.020704	0.730315	-0.665414	0.000552431	0.00231348	mitochondrial inner membrane protease subunit 2 [EC:3.4.21.-]
K03235	0.0797192	1.46939	-0.706767	0.000552806	0.00231348	elongation factor 3
K14564	0.0107014	0.610116	-0.665414	0.000553805	0.00231348	nucleolar protein 56
K06013	0.0541009	1.38952	-0.703008	0.000555929	0.00231348	STE24 endopeptidase [EC:3.4.24.84]
K00167	5.52184	16.6439	-0.684211	0.000556347	0.00231348	2-oxoisovalerate dehydrogenase E1 component beta subunit [EC:1.2.4.4]
K00886	6.90032	17.7113	-0.684211	0.000556347	0.00231348	polyphosphate glucokinase [EC:2.7.1.63]
K01719	19.7717	37.8485	-0.684211	0.000556347	0.00231348	uroporphyrinogen-III synthase [EC:4.2.1.75]
K02902	18.3004	32.4902	-0.684211	0.000556347	0.00231348	large subunit ribosomal protein L28
K05343	6.20819	18.0384	-0.684211	0.000556347	0.00231348	maltose alpha-D-glucosyltransferase / alpha-amylase [EC:5.4.99.16 3.2.1.1]
K12503	7.23928	18.1623	-0.684211	0.000556347	0.00231348	short-chain Z-isoprenyl diphosphate synthase [EC:2.5.1.68]
K16148	6.13725	16.2323	-0.684211	0.000556347	0.00231348	alpha-maltose-1-phosphate synthase [EC:2.4.1.342]
K16783	6.48626	16.7831	-0.684211	0.000556347	0.00231348	biotin transport system permease protein
K17883	7.12265	18.9504	-0.684211	0.000556347	0.00231348	mycothione reductase [EC:1.8.1.15]
K21071	7.30906	18.0957	-0.684211	0.000556347	0.00231348	ATP-dependent phosphofructokinase / diphosphate-dependent phosphofructokinase [EC:2.7.1.11 2.7.1.90]
K00889	0.024779	0.662864	-0.68797	0.000557971	0.00231758	1-phosphatidylinositol-4-phosphate 5-kinase [EC:2.7.1.68]
K09496	0.0604122	0.673258	-0.68797	0.000557971	0.00231758	T-complex protein 1 subunit delta
K11226	0.0187087	0.652297	-0.665414	0.000558632	0.002319	mitogen-activated protein kinase kinase [EC:2.7.12.2]
K14836	0.0568087	0.8022	-0.68797	0.000559912	0.00232298	nucleolar protein 8
K10901	0.0175298	0.702985	-0.68797	0.00056056	0.00232363	bloom syndrome protein [EC:5.6.2.4]
K13335	0.0188128	0.37614	-0.665414	0.00056071	0.00232363	peroxin-16
K20476	0.0202739	0.783631	-0.68797	0.000562508	0.00232842	RAB6A-GEF complex partner protein 1
K06628	0.0783852	0.654331	-0.68797	0.000563158	0.00232845	cell division control protein 45
K06648	0.0166861	0.705627	-0.68797	0.000563158	0.00232845	regulatory protein SWI6
K02603	0.0209314	0.618108	-0.680451	0.000564374	0.00233215	origin recognition complex subunit 1
K15542	0.0295906	0.666226	-0.672932	0.000566783	0.00234077	polyadenylation factor subunit 2
K19995	0.0166294	0.696388	-0.672932	0.000568151	0.00234508	secretory carrier-associated membrane protein
K06269	0.0391335	1.08833	-0.680451	0.000573753	0.00236685	serine/threonine-protein phosphatase PP1 catalytic subunit [EC:3.1.3.16]
K12813	0.0443231	0.992384	-0.706767	0.00057814	0.00238359	pre-mRNA-splicing factor ATP-dependent RNA helicase DHX16 [EC:3.6.4.13]
K02320	0.0151503	0.60142	-0.691729	0.000580774	0.00239309	DNA polymerase alpha subunit A [EC:2.7.7.7]
K14376	0.0334803	0.598723	-0.691729	0.000583408	0.00240258	poly(A) polymerase [EC:2.7.7.19]
K02515	0.026845	0.634094	-0.695489	0.000594181	0.00244417	serine/threonine-protein kinase HSL1, negative regulator of Swe1 kinase [EC:2.7.11.-]
K11665	0.0405966	0.634959	-0.699248	0.000595422	0.00244788	chromatin-remodeling ATPase INO80 [EC:5.6.2.-]
K15175	0.0124779	0.707956	-0.661654	0.000598414	0.00245761	parafibromin
K05236	0.0568471	0.850346	-0.706767	0.000598465	0.00245761	coatomer subunit alpha
K14002	0.0247372	0.791292	-0.676692	0.000599409	0.00246009	DnaJ-related protein SCJ1
K20363	0.02886	0.545809	-0.669173	0.000601564	0.00246754	protein YIPF5/7
K01409	0.0231161	0.721764	-0.661654	0.000602828	0.00246993	N6-L-threonylcarbamoyladenine synthase [EC:2.3.1.234]
K12826	0.0322841	0.874122	-0.661654	0.000602828	0.00246993	splicing factor 3A subunit 2
K15105	0.0170449	0.801917	-0.661654	0.000603566	0.00247054	solute carrier family 25 (mitochondrial aspartate/glutamate transporter), member 12/13
K03514	0.0405439	1.11512	-0.661654	0.000604305	0.00247054	non-canonical poly(A) RNA polymerase PAPD5/7 [EC:2.7.7.19]
K14312	0.0128433	0.3813	-0.661654	0.000604305	0.00247054	nuclear pore complex protein Nup155
K14309	0.0275787	0.713399	-0.684211	0.000604684	0.00247054	nuclear pore complex protein Nup93
K19846	0.0173686	0.538779	-0.684211	0.000604684	0.00247054	protein SPA2
K01705	0.00798097	0.538143	-0.669173	0.000605895	0.0024741	homoaconitate hydratase [EC:4.2.1.36]
K03237	0.0191113	0.660286	-0.669173	0.000607344	0.00247862	translation initiation factor 2 subunit 1
K22151	0.0406401	0.752524	-0.676692	0.000607878	0.0024794	N5-hydroxy-L-ornithine N5-transacylase
K11676	0.0430123	0.788016	-0.669173	0.000608795	0.00248175	Ino eighty subunit 2
K02925	0.0291546	0.559968	-0.669173	0.000611704	0.0024922	large subunit ribosomal protein L3e
K17606	0.0321031	0.651478	-0.676692	0.000612856	0.0024955	immunoglobulin-binding protein 1
K05710	2.45297	13.8185	-0.710526	0.000613745	0.00249631	3-phenylpropionate/trans-cinnamate dioxygenase ferredoxin component
K11584	0.035115	0.765314	-0.676692	0.000615714	0.00250151	serine/threonine-protein phosphatase 2A regulatory subunit B'
K20872	0.0226394	0.705543	-0.676692	0.000615714	0.00250151	serine/threonine-protein kinase Nek2 [EC:2.7.11.1]
K14830	0.0248435	0.890079	-0.676692	0.00061643	0.00250161	protein MAK11
K20224	0.0323281	0.796334	-0.676692	0.00061643	0.00250161	importin-9
K03005	0.008798	0.549372	-0.639098	0.000618122	0.00250708	DNA-directed RNA polymerase I subunit RPA49
K22724	0.0218938	0.839514	-0.639098	0.00062054	0.00251548	inositol phosphorylceramide synthase regulatory subunit
K03364	0.0456317	0.824104	-0.68797	0.000621059	0.00251617	cell division cycle 20-like protein 1, cofactor of APC complex
K06072	0.0104085	0.768558	-0.639098	0.000622156	0.0025178	deoxyhypusine monooxygenase [EC:1.14.99.29]
K01001	0.0223651	0.674539	-0.639098	0.000623774	0.00252294	UDP-N-acetylglucosamine--dolichyl-phosphate N-acetylglucosaminephosphotransferase [EC:2.7.8.15]
K00288	0.0460668	0.773696	-0.695489	0.000625113	0.00252695	methylenetetrahydrofolate dehydrogenase (NADP+) / methenyltetrahydrofolate cyclohydrolase / formyltetrahydrofolate synthetase [EC:1.5.1.5 3.5.4.9 6.3.4.3]
K20221	0.0526097	0.853726	-0.699248	0.000631495	0.00255132	importin-4
K12877	0.018859	0.645598	-0.635338	0.000642117	0.00259279	protein mago nashi
K08675	0.0148275	0.623075	-0.680451	0.000643184	0.00259565	ATP-dependent Lon protease [EC:3.4.21.53]
K12412	0.0215634	0.725086	-0.672932	0.000644698	0.00259906	pheromone receptor transcription factor
K11359	0.012016	0.582049	-0.657895	0.000644744	0.00259906	transcriptional activator SPT7
K19806	0.0158951	0.677743	-0.657895	0.000645526	0.00259932	tyrosine-protein phosphatase 2/3 [EC:3.1.3.48]
K06053	0.0179509	0.727353	-0.680451	0.000646837	0.00260273	recombining binding protein suppressor of hairless
K26216	0.0220864	0.706508	-0.657895	0.000647092	0.00260273	activator of Hsp90 ATPase protein 1
K03131	0.0145572	0.832902	-0.657895	0.000647876	0.002603	transcription initiation factor TFIID subunit 6
K11968	0.0156204	0.659561	-0.657895	0.000647876	0.002603	ariadne-1 [EC:2.3.2.31]
K11429	0.0195217	0.807844	-0.657895	0.000648661	0.00260471	[histone H4]-N-methyl-L-lysine20 N-methyltransferase [EC:2.1.1.362]
K00989	8.13334	16.6481	-0.676692	0.000653688	0.00260899	ribonuclease PH [EC:2.7.7.56]
K01507	9.39998	20.4993	-0.676692	0.000653688	0.00260899	inorganic pyrophosphatase [EC:3.6.1.1]
K03707	5.61919	15.2457	-0.676692	0.000653688	0.00260899	thiaminase (transcriptional activator TenA) [EC:3.5.99.2]
K03801	7.63723	17.445	-0.676692	0.000653688	0.00260899	lipoyl(octanoyl) transferase [EC:2.3.1.181]
K03889	6.1325	17.5446	-0.676692	0.000653688	0.00260899	ubiquinol-cytochrome c reductase cytochrome c subunit
K08999	6.36335	16.2707	-0.676692	0.000653688	0.00260899	uncharacterized protein
K09780	6.28357	17.3495	-0.676692	0.000653688	0.00260899	uncharacterized protein
K13572	6.07268	16.2711	-0.676692	0.000653688	0.00260899	proteasome accessory factor B
K13671	7.20259	18.6287	-0.676692	0.000653688	0.00260899	alpha-1,2-mannosyltransferase [EC:2.4.1.-]
K21401	5.96122	17.7305	-0.676692	0.000653688	0.00260899	menaquinone-9 beta-reductase [EC:1.3.99.38]
K21688	6.74559	18.7964	-0.676692	0.000653688	0.00260899	resuscitation-promoting factor RpfB
K05346	6.82521	21.3573	-0.706767	0.000658964	0.00262771	deoxyribonucleoside regulator
K14265	0.0354191	0.73931	-0.665414	0.000659104	0.00262771	tryptophan aminotransferase [EC:2.6.1.27]
K06647	0.0168563	0.743156	-0.665414	0.00065988	0.00262792	transcription factor MBP1
K14642	0.0146075	0.728607	-0.665414	0.00065988	0.00262792	golgi apyrase [EC:3.6.1.5]
K08333	0.0159504	0.760149	-0.665414	0.000662212	0.00263576	phosphoinositide-3-kinase, regulatory subunit 4 [EC:2.7.11.1]
K00295	0.0126143	0.605445	-0.635338	0.000663257	0.00263847	methylenetetrahydrofolate dehydrogenase (NAD+) [EC:1.5.1.15]
K18342	0.0180546	0.397593	-0.635338	0.000665826	0.00264711	OTU domain-containing protein 6 [EC:3.4.19.12]
K03355	0.0350658	0.651394	-0.684211	0.000666161	0.00264711	anaphase-promoting complex subunit 8
K08495	0.0160739	0.61955	-0.635338	0.000667542	0.00265115	golgi SNAP receptor complex member 1
K18721	0.0418282	0.737516	-0.684211	0.000669862	0.00265891	nucleoporin NUP1
K14550	0.0272133	0.518932	-0.695489	0.00067718	0.00268501	U3 small nucleolar RNA-associated protein 10
K12599	0.0556135	0.750122	-0.691729	0.000679425	0.00269097	antiviral helicase SKI2 [EC:3.6.4.13]
K14300	0.0494267	0.739542	-0.691729	0.000679425	0.00269097	nuclear pore complex protein Nup133
K00030	0.151165	1.73515	-0.691729	0.000683831	0.00270694	isocitrate dehydrogenase (NAD+) [EC:1.1.1.41]
K17796	0.0295312	0.688876	-0.669173	0.000687592	0.00272034	mitochondrial import inner membrane translocase subunit TIM21
K20474	0.0271079	0.72399	-0.676692	0.000691727	0.00273521	RAD50-interacting protein 1
K11843	0.0316741	0.714494	-0.676692	0.000693279	0.00273939	ubiquitin carboxyl-terminal hydrolase 14 [EC:3.4.19.12]
K14549	0.0236827	0.712883	-0.654135	0.000693541	0.00273939	U3 small nucleolar RNA-associated protein 15
K15441	0.023088	0.585955	-0.654135	0.000696039	0.00274776	tRNA-specific adenosine deaminase 2 [EC:3.5.4.-]
K12736	0.0238202	0.798612	-0.654135	0.000696873	0.00274806	peptidylprolyl isomerase domain and WD repeat-containing protein 1 [EC:5.2.1.8]
K14152	0.0176367	0.512262	-0.654135	0.000696873	0.00274806	phosphoribosyl-ATP pyrophosphohydrolase / phosphoribosyl-AMP cyclohydrolase / histidinol dehydrogenase [EC:3.6.1.31 3.5.4.19 1.1.1.23]
K10572	0.0342787	0.727432	-0.654135	0.000697707	0.00274916	inositol-pentakisphosphate 2-kinase [EC:2.7.1.158]
K22073	0.043395	0.806078	-0.669173	0.00069791	0.00274916	transferase CAF17, mitochondrial [EC:2.1.-.-]
K18477	0.0283509	0.773795	-0.669173	0.000699507	0.00275395	type IV protein arginine methyltransferase [EC:2.1.1.322]
K14812	0.0169312	0.769762	-0.669173	0.000701107	0.00275875	RNA exonuclease NGL2 [EC:3.1.-.-]
K17656	0.0143756	0.730883	-0.661654	0.000703286	0.00276583	mitochondrial splicing suppressor protein 51
K01381	0.0618715	0.7458	-0.669173	0.000707529	0.00277799	saccharopepsin [EC:3.4.23.25]
K06670	0.0280112	0.673962	-0.669173	0.000707529	0.00277799	cohesin complex subunit SCC1
K20046	0.0377273	0.713346	-0.669173	0.000707529	0.00277799	actin cytoskeleton-regulatory complex protein SLA1
K08497	0.0340104	0.856853	-0.669173	0.000708335	0.00277965	protein transport protein SEC20
K11229	0.0205415	0.537964	-0.669173	0.000709141	0.00278131	mitogen-activated protein kinase kinase kinase [EC:2.7.11.25]
K14015	0.0129366	0.689303	-0.661654	0.000709871	0.00278266	nuclear protein localization protein 4
K05291	0.0497928	0.65663	-0.661654	0.000710697	0.00278439	GPI-anchor transamidase subunit S
K05012	0.0244891	0.887611	-0.680451	0.0007135	0.00279387	chloride channel 3/4/5
K12863	0.0691244	0.741506	-0.642857	0.00071487	0.00279698	protein CWC15
K11644	0.0495198	0.512554	-0.680451	0.000715068	0.00279698	paired amphipathic helix protein Sin3a
K06947	0.0542715	0.67129	-0.680451	0.000716638	0.0028001	polynucleotide 5'-hydroxyl-kinase GRC3/NOL9 [EC:2.7.1.-]
K08267	0.0345348	0.775752	-0.680451	0.000716638	0.0028001	rapamycin-insensitive companion of mTOR
K10669	0.0210859	0.698702	-0.631579	0.000719676	0.00281046	2'-phosphotransferase [EC:2.7.1.160]
K03251	0.0128682	0.57407	-0.631579	0.000722426	0.00281664	translation initiation factor 3 subunit D
K11376	0.0195862	0.595139	-0.631579	0.000722426	0.00281664	elongator complex protein 5
K11484	0.0177022	0.735244	-0.631579	0.000722426	0.00281664	histone deacetylase HOS3 [EC:3.5.1.98]
K03178	0.0124165	0.539567	-0.631579	0.000723344	0.00281871	ubiquitin-activating enzyme E1 [EC:6.2.1.45]
K10597	0.031435	0.785041	-0.684211	0.000724744	0.00282265	ubiquitin conjugation factor E4 B [EC:2.3.2.27]
K02201	0.0383618	0.69972	-0.68797	0.000727792	0.002833	pantetheine-phosphate adenylyltransferase [EC:2.7.7.3]
K22337	0.0521477	0.76729	-0.68797	0.000730125	0.00284055	trehalose 6-phosphate synthase complex regulatory subunit
K07207	0.0318461	0.758279	-0.68797	0.000730903	0.00284205	tuberous sclerosis 2
K12862	0.0224129	0.497273	-0.672932	0.00073542	0.00285655	pleiotropic regulator 1
K24939	0.0344436	0.658036	-0.672932	0.000737876	0.00286215	CWF19-like protein 1
K15156	0.0400527	0.866528	-0.672932	0.000743628	0.00288225	mediator of RNA polymerase II transcription subunit 14
K01852	0.0110213	0.612649	-0.650376	0.000744858	0.00288394	lanosterol synthase [EC:5.4.99.7]
K14786	0.0249805	0.68935	-0.650376	0.000744858	0.00288394	protein KRI1
K11142	0.0353388	0.674517	-0.650376	0.000747511	0.00288958	cytosol aminopeptidase [EC:3.4.11.1 3.4.11.5]
K14545	0.0289331	0.707672	-0.650376	0.000747511	0.00288958	ribosomal RNA-processing protein 7
K21890	0.0234	0.58182	-0.650376	0.000747511	0.00288958	growth hormone-inducible transmembrane protein
K11770	0.0301303	0.508793	-0.657895	0.000752856	0.00290714	chromatin structure-remodeling complex subunit SFH1
K23562	0.0199546	0.500341	-0.665414	0.000755088	0.0029142	ER membrane protein complex subunit 1
K08288	0.0300996	0.844245	-0.657895	0.000758086	0.00292422	protein kinase C substrate 80K-H
K09498	0.0204511	0.700968	-0.657895	0.00075896	0.00292448	T-complex protein 1 subunit zeta
K17679	0.021253	0.802401	-0.657895	0.00075896	0.00292448	ATP-dependent RNA helicase MSS116, mitochondrial [EC:3.6.4.13]
K02737	0.0472814	0.532537	-0.639098	0.000761021	0.00292826	20S proteasome subunit beta 5 [EC:3.4.25.1]
K14407	0.0138026	0.526663	-0.639098	0.000761021	0.00292826	cleavage stimulation factor subunit 2
K11380	0.0292842	0.806659	-0.657895	0.000762463	0.00292826	NuA3 HAT complex component NTO1
K01207	6.81065	18.3121	-0.669173	0.000766003	0.00292826	beta-N-acetylhexosaminidase [EC:3.2.1.52]
K03580	1.88384	8.79706	-0.669173	0.000766003	0.00292826	ATP-dependent helicase HepA [EC:5.6.2.-]
K05364	9.91664	20.2257	-0.669173	0.000766003	0.00292826	penicillin-binding protein A
K05524	5.00462	14.716	-0.669173	0.000766003	0.00292826	ferredoxin
K06200	7.88139	19.2699	-0.669173	0.000766003	0.00292826	carbon starvation protein
K08217	2.42339	4.36209	-0.669173	0.000766003	0.00292826	MFS transporter, DHA3 family, macrolide efflux protein
K08281	9.97019	19.6012	-0.669173	0.000766003	0.00292826	nicotinamidase/pyrazinamidase [EC:3.5.1.19 3.5.1.-]
K09819	5.20267	14.9586	-0.669173	0.000766003	0.00292826	manganese/iron transport system permease protein
K12583	7.70194	18.2909	-0.669173	0.000766003	0.00292826	phosphatidylinositol alpha 1,6-mannosyltransferase [EC:2.4.1.-]
K00706	0.0402951	0.684956	-0.676692	0.000767274	0.00293158	1,3-beta-glucan synthase [EC:2.4.1.34]
K24927	0.00997257	0.773514	-0.639098	0.000768474	0.00293462	tetratricopeptide repeat protein 4
K03942	0.00746966	0.767802	-0.639098	0.000770345	0.00294021	NADH dehydrogenase (ubiquinone) flavoprotein 1 [EC:7.1.1.2]
K20073	0.00561573	0.340004	-0.639098	0.000771282	0.00294165	mid-cell-anchored protein Z
K21544	0.0161079	0.597572	-0.639098	0.00077222	0.00294165	C2H2 transcription facotor
K22382	0.0055511	0.751188	-0.639098	0.00077222	0.00294165	WD repeat-containing protein 26
K10732	0.0158071	0.535961	-0.62782	0.000772639	0.00294165	GINS complex subunit 1
K07151	0.00440602	0.620746	-0.639098	0.000773158	0.00294165	dolichyl-diphosphooligosaccharide---protein glycosyltransferase [EC:2.4.99.18]
K11427	0.0114371	0.791727	-0.639098	0.000773158	0.00294165	[histone H3]-lysine79 N-trimethyltransferase [EC:2.1.1.360]
K17615	0.018315	0.764732	-0.62782	0.000773612	0.00294184	serine/threonine-protein phosphatase PPG1 [EC:3.1.3.16]
K03030	0.0246571	0.602133	-0.62782	0.000775561	0.0029477	26S proteasome regulatory subunit N11
K15289	0.0130166	0.482678	-0.62782	0.000776536	0.00294986	solute carrier family 35, member F5
K13830	0.0323921	0.699169	-0.680451	0.000777231	0.00295095	pentafunctional AROM polypeptide [EC:4.2.3.4 4.2.1.10 1.1.1.25 2.7.1.71 2.5.1.19]
K20792	0.0550606	0.902599	-0.684211	0.000779333	0.00295587	N-alpha-acetyltransferase 15/16, NatA auxiliary subunit
K14766	0.0286097	1.06336	-0.669173	0.000779998	0.00295587	nucleolar protein 14
K20371	0.0358423	0.690411	-0.669173	0.000779998	0.00295587	nucleobindin
K11230	0.0294743	0.625218	-0.684211	0.000780156	0.00295587	mitogen-activated protein kinase kinase kinase [EC:2.7.11.25]
K19525	0.0514205	0.837956	-0.691729	0.000788224	0.00298487	vacuolar protein sorting-associated protein 13A/C
K12879	0.0446401	0.797521	-0.68797	0.000795046	0.00300913	THO complex subunit 2
K11322	0.0285269	0.674012	-0.669173	0.000795599	0.00300966	enhancer of polycomb-like protein
K00327	0.0453515	0.813783	-0.669173	0.000796472	0.00301139	NADPH-ferrihemoprotein reductase [EC:1.6.2.4]
K03066	0.0137143	0.703759	-0.646617	0.000798745	0.00301683	26S proteasome regulatory subunit T6
K13800	0.0415886	0.729334	-0.646617	0.000798745	0.00301683	UMP-CMP kinase [EC:2.7.4.14]
K12346	0.0381699	0.652524	-0.646617	0.000799683	0.00301723	metal iron transporter
K15428	0.0278357	0.559633	-0.646617	0.000803441	0.00302983	Cys-Gly metallodipeptidase DUG1 [EC:3.4.13.-]
K24940	0.036368	0.723047	-0.646617	0.000804383	0.00303181	CWF19-like protein 2
K12493	0.055325	0.846967	-0.654135	0.000806597	0.00303857	ADP-ribosylation factor GTPase-activating protein 2/3
K05757	0.0354375	0.574459	-0.661654	0.000810147	0.00304878	actin related protein 2/3 complex, subunit 1A/1B
K24113	0.0781682	0.732448	-0.661654	0.000810147	0.00304878	PHO85 cyclin-6/7
K14439	0.032796	0.703161	-0.661654	0.000811051	0.00304942	SWI/SNF-related matrix-associated actin-dependent regulator of chromatin subfamily A containing DEAD/H box 1 [EC:5.6.2.-]
K21850	0.181285	2.94781	-0.691729	0.000811159	0.00304942	beta-glucan synthesis-associated protein KRE6
K25162	0.0147023	0.734017	-0.661654	0.000813768	0.00305691	membrane-bound O-acyltransferase GUP1_2
K13137	0.052727	0.839355	-0.654135	0.000813996	0.00305691	serine-threonine kinase receptor-associated protein
K03141	0.0225983	1.01843	-0.661654	0.000814674	0.00305788	transcription initiation factor TFIIH subunit 1
K11274	0.0481281	0.76942	-0.672932	0.000817695	0.00306763	chromosome transmission fidelity protein 4
K11126	0.0407747	0.802461	-0.672932	0.000820335	0.00307594	telomerase reverse transcriptase [EC:2.7.7.49]
K20305	0.0226916	0.858115	-0.672932	0.000821216	0.00307765	trafficking protein particle complex subunit 8
K09490	0.00859291	0.725943	-0.635338	0.000828774	0.00310125	endoplasmic reticulum chaperone BiP [EC:3.6.4.10]
K18170	0.0143215	0.495531	-0.62406	0.000829226	0.00310125	complex III assembly factor LYRM7
K18586	0.0115923	0.722816	-0.635338	0.000829771	0.00310169	ubiquinone biosynthesis protein COQ4
K20289	0.0446341	0.760455	-0.680451	0.000831624	0.00310701	conserved oligomeric Golgi complex subunit 2
K04705	0.0166584	0.645992	-0.62406	0.000837516	0.00312259	signal transducing adaptor molecule
K08866	0.0241109	0.618954	-0.62406	0.000837516	0.00312259	serine/threonine-protein kinase TTK/MPS1 [EC:2.7.12.1]
K13125	0.029304	0.737886	-0.62406	0.000837516	0.00312259	nitric oxide synthase-interacting protein
K05288	0.0175554	0.743567	-0.665414	0.000849088	0.00316248	GPI ethanolamine phosphate transferase 3 subunit O [EC:2.7.-.-]
K03029	0.0319234	0.705085	-0.642857	0.000851281	0.00316902	26S proteasome regulatory subunit N10
K14555	0.0242537	0.627834	-0.665414	0.000851858	0.00316954	U3 small nucleolar RNA-associated protein 13
K12609	0.0289261	0.53776	-0.665414	0.000852783	0.00317136	CCR4-NOT transcriptional complex subunit CAF120
K09499	0.0435098	0.669541	-0.642857	0.000856243	0.00318259	T-complex protein 1 subunit eta
K15078	0.0251952	0.664088	-0.642857	0.000858233	0.00318835	structure-specific endonuclease subunit SLX1 [EC:3.6.1.-]
K08658	0	0.27437	-0.578947	0.000859426	0.00319115	prenyl protein peptidase [EC:3.4.22.-]
K24750	0.0266726	0.82176	-0.642857	0.000860226	0.00319248	WD repeat-containing protein 55
K19877	0.0334628	0.762821	-0.642857	0.000861224	0.00319455	chitin biosynthesis protein CHS5
K13091	0.0317364	0.812307	-0.657895	0.000863164	0.00320011	RNA-binding protein 23/39
K06185	0.0251312	0.669576	-0.650376	0.000865847	0.00320736	ATP-binding cassette, subfamily F, member 2
K15505	0.0441103	0.843199	-0.680451	0.000866005	0.00320736	DNA repair protein RAD5 [EC:5.6.2.-]
K12398	0.0428839	0.832881	-0.657895	0.000867944	0.0032129	AP-3 complex subunit mu
K15264	0.0748575	0.794717	-0.657895	0.000870821	0.0032219	25S rRNA (cytosine2278-C5)-methyltransferase [EC:2.1.1.311]
K15430	0.0214984	0.795187	-0.650376	0.000871732	0.00322363	tRNA (guanine10-N2)-methyltransferase [EC:2.1.1.214]
K03844	0.0438279	0.709239	-0.650376	0.000874685	0.0032329	alpha-1,2-mannosyltransferase [EC:2.4.1.131]
K02966	0	0.530986	-0.578947	0.000883023	0.00324085	small subunit ribosomal protein S19e
K09568	0	0.381845	-0.578947	0.000883023	0.00324085	FK506-binding protein 1 [EC:5.2.1.8]
K06656	0.00869754	0.679324	-0.631579	0.00088389	0.00324085	PHO85 cyclin-1
K03348	0.0327006	0.544339	-0.676692	0.00088442	0.00324085	anaphase-promoting complex subunit 1
K12833	0	0.610221	-0.578947	0.000886788	0.00324085	pre-mRNA branch site protein p14
K11883	0.00888001	0.593726	-0.631579	0.000887052	0.00324085	RNA-binding protein NOB1
K06662	0.0103146	0.76652	-0.631579	0.000888107	0.00324085	cell cycle checkpoint protein
K11303	0.00958384	0.785966	-0.631579	0.000888107	0.00324085	histone acetyltransferase 1 [EC:2.3.1.48]
K13110	0.0105234	0.612192	-0.631579	0.000888107	0.00324085	microfibrillar-associated protein 1
K15216	0.0160739	0.681869	-0.631579	0.000888107	0.00324085	RNA polymerase I-specific transcription initiation factor RRN3
K21848	0.00890076	0.579667	-0.631579	0.000888107	0.00324085	lipid intermediate transporter
K18188	0	0.560207	-0.578947	0.000889305	0.00324085	protein PET117
K18156	0	0.439726	-0.578947	0.000890565	0.00324085	mitochondrial inner membrane protease ATP23 [EC:3.4.24.-]
K22913	0.0488647	0.818406	-0.676692	0.000890852	0.00324085	phosphatidylinositol 3,5-bisphosphate 5-phosphatase [EC:3.1.3.-]
K10842	0.0158606	0.817879	-0.631579	0.00089128	0.00324085	CDK-activating kinase assembly factor MAT1
K14303	0.0278209	0.616263	-0.676692	0.000891774	0.00324085	nuclear pore complex protein Nup160
K02979	0	0.605419	-0.578947	0.000891826	0.00324085	small subunit ribosomal protein S28e
K14864	0	0.619378	-0.578947	0.000891826	0.00324085	tRNA (cytidine32/guanosine34-2'-O)-methyltransferase [EC:2.1.1.205]
K19476	0	0.460978	-0.578947	0.000891826	0.00324085	vacuolar protein sorting-associated protein IST1
K12619	0.00935046	0.626915	-0.631579	0.000892339	0.00324085	5'-3' exoribonuclease 2 [EC:3.1.13.-]
K11254	0	0.646763	-0.578947	0.000893088	0.00324085	histone H4
K14292	0	0.851204	-0.578947	0.000893088	0.00324085	trimethylguanosine synthase [EC:2.1.1.-]
K02900	0	0.512091	-0.578947	0.000894352	0.00324085	large subunit ribosomal protein L27Ae
K03626	0	0.640759	-0.578947	0.000894352	0.00324085	nascent polypeptide-associated complex subunit alpha
K08493	0	0.63349	-0.578947	0.000894352	0.00324085	vesicle transport through interaction with t-SNAREs 1
K13206	0	0.374269	-0.578947	0.000894352	0.00324085	coiled-coil domain-containing protein 55
K03980	11.9797	21.5997	-0.661654	0.000895158	0.00324085	putative peptidoglycan lipid II flippase
K10439	7.82197	19.095	-0.661654	0.000895158	0.00324085	ribose transport system substrate-binding protein
K23518	7.80055	16.6737	-0.661654	0.000895158	0.00324085	O-acetyl-ADP-ribose deacetylase [EC:3.1.1.106]
K11344	0	0.616727	-0.578947	0.000895616	0.00324085	chromatin modification-related protein EAF6
K11364	0	0.886921	-0.578947	0.000895616	0.00324085	SAGA-associated factor 29
K14960	0	0.567727	-0.578947	0.000895616	0.00324085	COMPASS component SPP1
K20303	0	0.650246	-0.578947	0.000895616	0.00324085	trafficking protein particle complex subunit 4
K23542	0	0.698636	-0.578947	0.000895616	0.00324085	TMEM199 family protein
K11135	0	0.680694	-0.578947	0.000896882	0.0032422	Pin2-interacting protein X1
K24611	0	0.622321	-0.578947	0.000896882	0.0032422	AMME syndrome candidate gene 1 protein
K23563	0.0230415	0.653256	-0.620301	0.000898462	0.00324629	ER membrane protein complex subunit 2
K17260	0.035461	0.701755	-0.639098	0.000902893	0.00326067	actin-related protein 2
K13690	0.0564591	1.28727	-0.661654	0.000903979	0.00326297	alpha-1,3-mannosyltransferase [EC:2.4.1.-]
K03849	0.0184717	0.499186	-0.661654	0.000905927	0.00326837	alpha-1,3-glucosyltransferase [EC:2.4.1.265]
K01694	0.0402633	0.79339	-0.661654	0.000909832	0.00328083	tryptophan synthase [EC:4.2.1.20]
K18752	0.0396537	0.657156	-0.661654	0.000911789	0.00328625	transportin-1
K17900	0.0195863	0.631279	-0.639098	0.000914412	0.00329407	lipase ATG15 [EC:3.1.1.3]
K01836	0.0277561	0.774809	-0.639098	0.000920738	0.0033152	phosphoacetylglucosamine mutase [EC:5.4.2.3]
K03857	0.0655717	1.23618	-0.684211	0.00092144	0.00331572	phosphatidylinositol N-acetylglucosaminyltransferase subunit A [EC:2.4.1.198]
K25817	0.0315676	0.655147	-0.639098	0.000921795	0.00331572	repressor of RNA polymerase III transcription MAF1
K20179	0.0364153	0.784039	-0.639098	0.000926031	0.0033293	vacuolar protein sorting-associated protein 11
K12819	0.0245791	0.681451	-0.654135	0.000929544	0.00334027	pre-mRNA-processing factor SLU7
K01293	0.0423909	0.914297	-0.654135	0.000932592	0.00334957	Gly-Xaa carboxypeptidase [EC:3.4.17.4]
K11836	0.0326531	0.517477	-0.665414	0.000934876	0.00335611	ubiquitin carboxyl-terminal hydrolase 5/13 [EC:3.4.19.12]
K00690	0.00395179	0.139231	-0.605263	0.000938849	0.0033687	sucrose phosphorylase [EC:2.4.1.7]
K00914	0.0412092	0.759076	-0.672932	0.000944227	0.00338632	phosphatidylinositol 3-kinase [EC:2.7.1.137]
K22825	0.0376435	0.853907	-0.616541	0.00094491	0.00338706	non-structural maintenance of chromosomes element 4
K13806	0.0361505	0.789524	-0.676692	0.000945367	0.00338706	sn1-specific diacylglycerol lipase [EC:3.1.1.116]
K07766	0.0107614	0.794931	-0.605263	0.000946034	0.00338777	diphosphoinositol-polyphosphate diphosphatase [EC:3.6.1.52]
K03027	0.00573724	0.804209	-0.605263	0.000947235	0.00338873	DNA-directed RNA polymerases I and III subunit RPAC1
K05758	0.007326	0.688278	-0.605263	0.000947235	0.00338873	actin related protein 2/3 complex, subunit 2
K03258	0.00570288	0.633465	-0.605263	0.00094964	0.00339089	translation initiation factor 4B
K14548	0.0752011	0.61429	-0.672932	0.000950052	0.00339089	U3 small nucleolar RNA-associated protein 4
K14004	0.0058072	0.594535	-0.605263	0.000950844	0.00339089	protein transport protein SEC13
K17415	0.00777457	0.656375	-0.605263	0.000950844	0.00339089	small subunit ribosomal protein MRP21
K14327	0.0344517	0.714703	-0.672932	0.000951025	0.00339089	regulator of nonsense transcripts 2
K00787	0.00526177	0.76801	-0.605263	0.000952049	0.00339089	farnesyl diphosphate synthase [EC:2.5.1.1 2.5.1.10]
K08331	0.00286431	0.439425	-0.605263	0.000952049	0.00339089	autophagy-related protein 13
K20347	0.00713394	0.73436	-0.605263	0.000952049	0.00339089	p24 family protein beta-1
K22746	0.00501253	0.643769	-0.605263	0.000952049	0.00339089	anamorsin
K01535	0.0595414	0.811308	-0.669173	0.000953514	0.00339443	H+-transporting ATPase [EC:7.1.2.1]
K11131	0.0110528	0.768709	-0.62782	0.000955869	0.00340115	H/ACA ribonucleoprotein complex subunit 4 [EC:5.4.99.-]
K00022	0.0191755	0.730047	-0.62782	0.000956992	0.0034018	3-hydroxyacyl-CoA dehydrogenase [EC:1.1.1.35]
K03036	0.0159413	0.85729	-0.62782	0.000956992	0.0034018	26S proteasome regulatory subunit N6
K24767	0.0362812	0.715153	-0.616541	0.000961185	0.00341503	ASTRA-associated protein 1
K15110	0.0319591	0.597372	-0.616541	0.000964697	0.00342583	solute carrier family 25 (mitochondrial 2-oxodicarboxylate transporter), member 21
K17498	0.022475	0.633796	-0.635338	0.000970723	0.00344555	transcription factor SPN1
K03680	0.0465523	0.725074	-0.657895	0.000973535	0.00345383	translation initiation factor eIF-2B subunit delta
K09523	0.0802773	0.903398	-0.657895	0.00097457	0.00345412	DnaJ homolog subfamily C member 3
K14556	0.0344845	0.691252	-0.657895	0.00097457	0.00345412	U3 small nucleolar RNA-associated protein 12
K12867	0.0358492	0.818014	-0.657895	0.000975606	0.00345442	pre-mRNA-splicing factor SYF1
K20180	0.0340922	0.72377	-0.657895	0.000975606	0.00345442	vacuolar protein sorting-associated protein 16
K22611	0.0499501	0.706853	-0.676692	0.000986213	0.00349027	squamous cell carcinoma antigen recognized by T-cells 3
K24752	0.0251572	0.643845	-0.635338	0.000987438	0.00349201	WD repeat-containing protein 70
K17677	0.018463	0.638753	-0.650376	0.000987669	0.00349201	ATP-dependent helicase IRC3 [EC:5.6.2.-]
K19950	0.0364584	0.713259	-0.650376	0.000989809	0.00349617	protein transport protein SEC9
K20295	0.0143892	0.780506	-0.650376	0.000989809	0.00349617	conserved oligomeric Golgi complex subunit 8
K20405	0.019296	0.677063	-0.650376	0.000995173	0.0035134	nitrogen permease regulator 2
K14307	0.0300901	0.670316	-0.642857	0.000998798	0.00352448	nucleoporin p58/p45
K07889	0.0755329	1.31839	-0.642857	0.000999901	0.00352666	Ras-related protein Rab-5C
K11761	0.0363456	0.716579	-0.642857	0.00100101	0.00352884	chromatin structure-remodeling complex protein RSC7
K12822	0.0355661	0.814539	-0.642857	0.00100432	0.00353881	RNA-binding protein 25
K11786	0.0350372	0.698158	-0.669173	0.0010088	0.00355285	ATP-dependent helicase STH1/SNF2 [EC:5.6.2.-]
K04713	0.0212823	0.618676	-0.62406	0.00101529	0.0035705	sphinganine C4-monooxygenase [EC:1.14.18.5]
K08294	0.00754361	0.609663	-0.62406	0.00101529	0.0035705	mitogen-activated protein kinase kinase [EC:2.7.12.2]
K08818	0.00900597	0.699544	-0.62406	0.00101529	0.0035705	cell division cycle 2-like [EC:2.7.11.22]
K07374	0.00842814	0.673808	-0.601504	0.00101823	0.00357393	tubulin alpha
K10631	0.00702864	0.877274	-0.601504	0.00101823	0.00357393	E3 ubiquitin-protein ligase Topors [EC:2.3.2.27]
K10643	0.00277662	0.239861	-0.601504	0.00101823	0.00357393	CCR4-NOT transcription complex subunit 4 [EC:2.3.2.27]
K18584	0.00465712	0.582765	-0.601504	0.00101823	0.00357393	actin-related protein 3
K15564	0.00468001	0.666959	-0.601504	0.00102079	0.00358116	CTD kinase subunit beta
K14773	0.00724243	0.660506	-0.601504	0.00102207	0.00358392	U3 small nucleolar RNA-associated protein 23
K19998	0.0175017	0.663213	-0.62406	0.00102359	0.00358753	sec1 family domain-containing protein 1
K05287	0.0284293	1.03877	-0.62406	0.00102717	0.00359484	GPI ethanolamine phosphate transferase 2/3 subunit F
K11294	0.0062095	0.651313	-0.62406	0.00102717	0.00359484	nucleolin
K14793	0.00992845	0.517104	-0.62406	0.00102717	0.00359484	ribosomal RNA-processing protein 9
K06062	0.0173951	0.606999	-0.62406	0.00102836	0.00359728	histone acetyltransferase [EC:2.3.1.48]
K12816	0.0235065	0.727025	-0.654135	0.00104025	0.00362413	pre-mRNA-processing factor 17
K01078	0.0386115	0.873361	-0.654135	0.00104135	0.00362413	acid phosphatase [EC:3.1.3.2]
K00156	8.7381	18.5604	-0.654135	0.00104341	0.00362413	pyruvate dehydrogenase (quinone) [EC:1.2.5.1]
K01267	8.06392	18.856	-0.654135	0.00104341	0.00362413	aspartyl aminopeptidase [EC:3.4.11.21]
K03762	9.14877	18.9813	-0.654135	0.00104341	0.00362413	MFS transporter, MHS family, proline/betaine transporter
K05540	8.87059	17.6842	-0.654135	0.00104341	0.00362413	tRNA-dihydrouridine synthase B [EC:1.-.-.-]
K10237	7.45132	18.551	-0.654135	0.00104341	0.00362413	trehalose/maltose transport system permease protein
K23535	6.36662	15.9547	-0.654135	0.00104341	0.00362413	general nucleoside transport system permease protein
K11805	0.0469377	0.780824	-0.654135	0.00104354	0.00362413	DDB1- and CUL4-associated factor 7
K19487	0.0446501	0.692341	-0.654135	0.00104354	0.00362413	transcription factor SFP1
K19833	0.0364743	0.692583	-0.654135	0.00104464	0.00362621	serine/threonine-protein kinase CLA4 [EC:2.7.11.1]
K07297	0.0769298	1.38571	-0.654135	0.00104573	0.00362654	adiponectin receptor
K11594	0.0323531	0.758027	-0.654135	0.00104573	0.00362654	ATP-dependent RNA helicase DDX3X [EC:3.6.4.13]
K09829	0.0348439	0.555815	-0.631579	0.00105859	0.00366937	C-8 sterol isomerase [EC:5.-.-.-]
K06990	0.0321946	0.668051	-0.631579	0.00105978	0.00367173	MEMO1 family protein
K15205	0.0251572	0.696458	-0.631579	0.00106097	0.00367234	transcription factor C subunit 6
K17804	0.0469784	0.754674	-0.631579	0.00106097	0.00367234	mitochondrial import inner membrane translocase subunit TIM44
K11378	0.0299177	0.809429	-0.631579	0.00106216	0.00367471	histone acetyltransferase SAS3 [EC:2.3.1.48]
K03360	0.0254884	0.618782	-0.631579	0.00106335	0.00367707	F-box and leucine-rich repeat protein GRR1
K22484	0.015392	0.564714	-0.639098	0.00106509	0.00368135	transcriptional regulator CBF1
K25877	0.0261833	0.697899	-0.646617	0.00106621	0.00368345	MYG1 exonuclease [EC:3.1.-.-]
K02212	0.0403679	0.627652	-0.646617	0.00106849	0.00368957	DNA replication licensing factor MCM4 [EC:5.6.2.3]
K11228	0.0304096	0.771865	-0.657895	0.00106968	0.00369194	mitogen-activated protein kinase kinase kinase [EC:2.7.11.25]
K13711	0.0572124	0.806316	-0.646617	0.00107077	0.00369393	phosphatidylinositol 4-kinase type 2 [EC:2.7.1.67]
K03267	0.0550111	0.756135	-0.657895	0.00107189	0.00369603	peptide chain release factor subunit 3
K20292	0.0461361	0.795483	-0.657895	0.00107299	0.00369808	conserved oligomeric Golgi complex subunit 5
K03128	0.0457676	0.837953	-0.676692	0.00107455	0.00370167	transcription initiation factor TFIID subunit 2
K14860	0.0085415	0.56892	-0.597744	0.00108333	0.00373015	translation machinery-associated protein 16
K12669	0.00898472	0.594818	-0.620301	0.00109199	0.00375782	oligosaccharyltransferase complex subunit gamma
K03940	0.00933707	0.638493	-0.597744	0.00109415	0.00376204	NADH dehydrogenase (ubiquinone) Fe-S protein 7 [EC:7.1.1.2]
K11365	0.00637044	0.631566	-0.597744	0.0010955	0.00376332	SAGA-associated factor 73
K05290	0.0105236	0.676164	-0.597744	0.00109686	0.00376332	GPI-anchor transamidase subunit K
K15423	0.00487151	0.606632	-0.597744	0.00109686	0.00376332	serine/threonine-protein phosphatase 4 catalytic subunit [EC:3.1.3.16]
K11663	0.00631762	0.393072	-0.597744	0.00109822	0.00376332	zinc finger HIT domain-containing protein 1
K06316	0.0112544	0.305456	-0.620301	0.00109955	0.00376332	oligosaccharide translocation protein RFT1
K03256	0.009768	0.554408	-0.597744	0.00109958	0.00376332	tRNA (adenine58-N1)-methyltransferase non-catalytic subunit
K14563	0.0121262	0.846337	-0.597744	0.00109958	0.00376332	rRNA 2'-O-methyltransferase fibrillarin [EC:2.1.1.-]
K12824	0.0273906	0.617973	-0.650376	0.00110081	0.00376332	transcription elongation regulator 1
K11129	0.0209314	0.620641	-0.620301	0.00110082	0.00376332	H/ACA ribonucleoprotein complex subunit 2
K10761	0.00758871	0.663183	-0.597744	0.00110095	0.00376332	tRNA(His) guanylyltransferase [EC:2.7.7.79]
K02321	0.0189339	0.755186	-0.620301	0.00110208	0.00376332	DNA polymerase alpha subunit B
K14841	0.0161479	0.519284	-0.620301	0.00110208	0.00376332	ribosome biogenesis protein NSA1
K03245	0.00933707	0.837627	-0.597744	0.00110231	0.00376332	translation initiation factor 3 subunit J
K11560	0.00377181	0.669632	-0.597744	0.00110231	0.00376332	kinetochore protein Mis13/DSN1
K18749	0.00550509	0.68347	-0.597744	0.00110231	0.00376332	protein LSM14
K03242	0.0380108	0.724048	-0.609023	0.00111098	0.00379115	translation initiation factor 2 subunit 3
K12765	0.0465387	0.803387	-0.609023	0.00111627	0.0038074	meiosis induction protein kinase IME2/SME1 [EC:2.7.11.1]
K03164	0.0267384	0.716567	-0.650376	0.00111699	0.00380805	DNA topoisomerase II [EC:5.6.2.2]
K03010	0.0609257	0.761656	-0.669173	0.00111911	0.00381349	DNA-directed RNA polymerase II subunit RPB2 [EC:2.7.7.6]
K23570	0.0395452	0.602197	-0.62782	0.00112191	0.00382125	ER membrane protein complex subunit 10
K25121	0.00646618	0.134141	-0.62782	0.0011332	0.00385788	iron-regulated surface determinant protein H
K00679	0.0466092	0.659402	-0.642857	0.00113949	0.00387388	phospholipid:diacylglycerol acyltransferase [EC:2.3.1.158]
K10858	0.03042	0.679404	-0.62782	0.0011395	0.00387388	DNA mismatch repair protein PMS2
K15442	0.0520427	0.766346	-0.62782	0.0011395	0.00387388	tRNA-specific adenosine deaminase 3
K03097	0.0680272	0.75271	-0.642857	0.0011419	0.0038802	casein kinase II subunit alpha [EC:2.7.11.1]
K04460	0.0519737	0.810626	-0.642857	0.00114431	0.00388658	serine/threonine-protein phosphatase 5 [EC:3.1.3.16]
K16948	0.110348	0.740023	-0.635338	0.0011466	0.00389252	cell division control protein 12
K18442	0.0516797	0.723982	-0.665414	0.00114932	0.00389995	brefeldin A-inhibited guanine nucleotide-exchange protein
K14832	0.0240165	0.751163	-0.635338	0.00115404	0.00391413	ribosome biogenesis protein MAK21
K02729	0.0151774	0.802747	-0.616541	0.00115538	0.00391685	20S proteasome subunit alpha 5 [EC:3.4.25.1]
K17086	0.00579836	0.569288	-0.616541	0.00115671	0.0039195	transmembrane 9 superfamily member 2/4
K09448	0.0274429	0.73003	-0.657895	0.00116145	0.00393373	transcriptional enhancer factor
K18192	0.0108844	0.569424	-0.593985	0.00116236	0.00393499	mitochondrial ATPase complex subunit ATP10
K18819	0.00610501	0.664075	-0.593985	0.00117097	0.00395857	inositol 3-alpha-galactosyltransferase [EC:2.4.1.123]
K22069	0.0112708	0.783119	-0.593985	0.00117097	0.00395857	LYR motif-containing protein 4
K23039	0.00456777	0.615928	-0.593985	0.00117097	0.00395857	nuclear polyadenylated RNA-binding protein NAB2
K03239	0.0201561	0.752161	-0.616541	0.00117666	0.00397596	translation initiation factor eIF-2B subunit alpha
K14842	0.0241874	0.628113	-0.616541	0.00118068	0.00398767	ribosome biogenesis protein NSA2
K05609	0.025182	0.753021	-0.616541	0.00118202	0.00398849	ubiquitin carboxyl-terminal hydrolase L3 [EC:3.4.19.12]
K11870	0.0128522	0.68119	-0.616541	0.00118202	0.00398849	ubiquitin carboxyl-terminal hydrolase 1 [EC:3.4.19.12]
K25058	0.0167497	0.685714	-0.616541	0.00118336	0.00398943	cactin
K17413	0.0131817	0.656871	-0.593985	0.00118395	0.00398943	small subunit ribosomal protein S35
K25059	0.00881836	0.71816	-0.593985	0.00118395	0.00398943	replication stress response regulator SDE2
K02604	0.0361358	0.656991	-0.646617	0.00118538	0.00399238	origin recognition complex subunit 2
K15562	0.0539077	0.660025	-0.646617	0.00118904	0.00400287	serine/threonine-protein kinase BUR1 [EC:2.7.11.22 2.7.11.23]
K03259	0.048362	1.34437	-0.646617	0.00119517	0.00402164	translation initiation factor 4E
K13519	0.0276052	0.555011	-0.62406	0.00120867	0.00406288	lysophospholipid acyltransferase [EC:2.3.1.51 2.3.1.23 2.3.1.-]
K02057	7.54598	16.8403	-0.646617	0.00121305	0.00406288	simple sugar transport system permease protein
K03496	28.4502	52.3142	-0.646617	0.00121305	0.00406288	chromosome partitioning protein
K07098	8.01992	18.1673	-0.646617	0.00121305	0.00406288	uncharacterized protein
K07653	6.40113	16.7137	-0.646617	0.00121305	0.00406288	two-component system, OmpR family, sensor histidine kinase MprB [EC:2.7.13.3]
K07768	7.87218	17.0768	-0.646617	0.00121305	0.00406288	two-component system, OmpR family, sensor histidine kinase SenX3 [EC:2.7.13.3]
K11939	5.3569	14.8417	-0.646617	0.00121305	0.00406288	inner membrane transporter RhtA
K21471	13.666	32.8706	-0.646617	0.00121305	0.00406288	peptidoglycan DL-endopeptidase CwlO [EC:3.4.-.-]
K07252	0.0196368	0.472884	-0.639098	0.0012136	0.00406288	dolichyldiphosphatase [EC:3.6.1.43]
K14807	0.0213678	0.708746	-0.639098	0.00121487	0.00406526	ATP-dependent RNA helicase DDX51/DBP6 [EC:3.6.4.13]
K13621	0.0194611	0.648882	-0.62406	0.00121933	0.00407643	betaine lipid synthase
K16330	0.0344234	0.645224	-0.62406	0.00121933	0.00407643	pseudouridylate synthase / pseudouridine kinase [EC:4.2.1.70 2.7.1.83]
K21767	0.0342487	0.770367	-0.639098	0.00122378	0.00408944	tubulin-specific chaperone D
K20181	0.0215937	0.793427	-0.650376	0.00122595	0.00409291	vacuolar protein sorting-associated protein 18
K12605	0.0233953	0.454888	-0.631579	0.00122718	0.00409445	CCR4-NOT transcription complex subunit 2
K02146	0.034903	0.924755	-0.631579	0.00122849	0.00409445	V-type H+-transporting ATPase subunit d
K06664	0.02376	0.609723	-0.631579	0.00122849	0.00409445	peroxin-2
K12350	0.100762	1.68791	-0.661654	0.00122867	0.00409445	sphingomyelin phosphodiesterase [EC:3.1.4.12]
K08269	0.0618064	0.82058	-0.631579	0.00123375	0.00410569	serine/threonine-protein kinase ULK2 [EC:2.7.11.1]
K10599	0.0340897	0.810897	-0.631579	0.00123375	0.00410569	pre-mRNA-processing factor 19 [EC:2.3.2.27]
K18162	0.145339	0.709996	-0.631579	0.00123375	0.00410569	NADH dehydrogenase [ubiquinone] 1 alpha subcomplex assembly factor 5 [EC:2.1.1.-]
K24810	0.0388172	0.803515	-0.657895	0.00123631	0.00411235	inhibitor of Bruton tyrosine kinase
K02332	0.0288725	0.630259	-0.657895	0.00123874	0.00411664	DNA polymerase gamma 1 [EC:2.7.7.7]
K14772	0.0212062	0.584861	-0.657895	0.00123874	0.00411664	U3 small nucleolar RNA-associated protein 20
K03021	0.0432905	0.714307	-0.657895	0.00124117	0.00412283	DNA-directed RNA polymerase III subunit RPC2 [EC:2.7.7.6]
K08517	0.0070028	0.534902	-0.590226	0.00124219	0.00412432	vesicle transport protein SEC22
K03248	0.012171	0.608445	-0.590226	0.0012437	0.00412745	translation initiation factor 3 subunit G
K08066	0.0159172	0.813175	-0.612782	0.00126019	0.00418024	nuclear transcription factor Y, gamma
K08507	0.0196073	0.506513	-0.612782	0.0012616	0.00418303	unconventional SNARE in the endoplasmic reticulum protein 1
K00223	0.0145742	0.698626	-0.612782	0.00126586	0.00419332	Delta24(24(1))-sterol reductase [EC:1.3.1.71]
K22756	0.0287523	0.813893	-0.612782	0.00126586	0.00419332	E3 SUMO-protein ligase NSE2 [EC:2.3.2.-]
K11128	0.0102406	0.599529	-0.590226	0.0012681	0.00419496	H/ACA ribonucleoprotein complex subunit 1
K14753	0.01287	0.800935	-0.590226	0.0012681	0.00419496	guanine nucleotide-binding protein subunit beta-2-like 1 protein
K17425	0.00909193	0.826425	-0.590226	0.0012681	0.00419496	large subunit ribosomal protein L44 [EC:3.1.26.-]
K15152	0.0130463	0.854726	-0.590226	0.00126963	0.00419813	mediator of RNA polymerase II transcription subunit 21
K10743	0.0185529	0.627961	-0.590226	0.00127117	0.00420129	ribonuclease H2 subunit A [EC:3.1.26.4]
K13095	0.00787093	0.624077	-0.590226	0.00127424	0.0042084	splicing factor 1
K14399	0.0462863	0.711846	-0.642857	0.00127448	0.0042084	polyribonucleotide 5'-hydroxyl-kinase [EC:2.7.1.78]
K06675	0.0394421	0.872412	-0.642857	0.00127578	0.00421077	structural maintenance of chromosome 4
K02132	0.0556337	0.658859	-0.635338	0.00129621	0.00427627	F-type H+-transporting ATPase subunit alpha
K12597	0.0223564	0.685108	-0.62782	0.00130053	0.00428856	protein AIR1/2
K00772	0.0262879	0.665863	-0.620301	0.00130149	0.00428977	5'-methylthioadenosine phosphorylase [EC:2.4.2.28]
K17807	0.0533661	0.754479	-0.620301	0.00130432	0.00429713	mitochondrial translocator assembly and maintenance protein 41
K11756	0.0248849	0.845059	-0.635338	0.00130698	0.00430187	chromatin structure-remodeling complex subunit RSC1/2
K04486	0.14825	0.856389	-0.646617	0.0013078	0.00430187	histidinol-phosphatase (PHP family) [EC:3.1.3.15]
K01210	0.0661032	2.15363	-0.646617	0.0013091	0.00430187	glucan 1,3-beta-glucosidase [EC:3.2.1.58]
K14521	0.029529	0.62087	-0.646617	0.0013091	0.00430187	N-acetyltransferase 10 [EC:2.3.1.-]
K05767	0.0411869	1.20851	-0.646617	0.00131041	0.00430187	Ras GTPase-activating-like protein IQGAP2/3
K06677	0.0304587	0.73637	-0.646617	0.00131041	0.00430187	condensin complex subunit 1
K19842	0.0588723	1.24484	-0.657895	0.0013105	0.00430187	RHO1 GDP-GTP exchange protein 1/2
K17800	0.0279934	0.720732	-0.654135	0.00131139	0.00430282	LETM1 and EF-hand domain-containing protein 1, mitochondrial
K15206	0.0404189	0.605203	-0.62782	0.00131436	0.00431061	transcription factor C subunit 7
K09043	0.0301212	0.515066	-0.62782	0.00131713	0.00431777	AP-1-like transcription factor
K14834	0.0313864	0.57381	-0.62782	0.00131852	0.00432037	nucleolar complex protein 3
K19841	0.0256277	0.693763	-0.62782	0.00131991	0.00432213	protein STE50
K10357	0.0275187	0.7455	-0.650376	0.00132085	0.00432213	myosin V
K10846	0.0576123	0.778281	-0.650376	0.00132085	0.00432213	DNA excision repair protein ERCC-5
K02324	0.0466825	0.680272	-0.650376	0.00132474	0.00433096	DNA polymerase epsilon subunit 1 [EC:2.7.7.7]
K24814	0.0221207	0.410954	-0.650376	0.00132474	0.00433096	HEAT repeat-containing protein 5
K06672	0.05032	0.778321	-0.650376	0.00132604	0.00433325	cohesin loading factor subunit SCC2
K17439	0.0481541	0.705535	-0.639098	0.00133148	0.00434906	large subunit ribosomal protein L35
K20815	0.0697344	0.630442	-0.639098	0.00133283	0.00435151	N-terminal acetyltransferase 2
K19828	0.0481664	0.644386	-0.642857	0.00134978	0.00440487	mitochondrial GTPase 1
K09506	0.0150195	0.719359	-0.639098	0.00135592	0.00442145	DnaJ homolog subfamily A member 5
K11673	0.00821018	0.417095	-0.609023	0.00135669	0.00442145	actin-related protein 8
K15463	0.0203319	0.569471	-0.609023	0.00135971	0.00442928	tRNA A64-2'-O-ribosylphosphate transferase [EC:2.4.2.-]
K03243	0.0350608	0.610383	-0.639098	0.00136139	0.00443079	translation initiation factor 5B
K19791	0.0346524	0.798726	-0.639098	0.00136139	0.00443079	iron transport multicopper oxidase
K16302	0.0759221	1.52096	-0.639098	0.00136413	0.00443628	metal transporter CNNM
K11088	0.0178015	0.648896	-0.586466	0.0013643	0.00443628	small nuclear ribonucleoprotein D3
K03144	0.0104371	0.707194	-0.586466	0.00136757	0.0044449	transcription initiation factor TFIIH subunit 4
K04382	0.0584605	0.984458	-0.642857	0.00137824	0.00447758	serine/threonine-protein phosphatase 2A catalytic subunit [EC:3.1.3.16]
K03033	0.0457028	0.645477	-0.631579	0.00139111	0.00451598	26S proteasome regulatory subunit N3
K12608	0.0749684	0.721748	-0.616541	0.00139177	0.00451598	CCR4-NOT complex subunit CAF16
K07756	0.0576032	0.705024	-0.642857	0.00139193	0.00451598	inositol-hexakisphosphate 5-kinase [EC:2.7.4.21]
K02261	0.360968	3.0579	-0.654135	0.00139468	0.00452289	cytochrome c oxidase subunit 2
K02209	0.0226783	0.657222	-0.631579	0.00139824	0.00453037	DNA replication licensing factor MCM5 [EC:5.6.2.3]
K20182	0.0329865	0.803644	-0.631579	0.00139824	0.00453037	vacuolar protein sorting-associated protein 33A
K14798	0.0232998	0.870022	-0.616541	0.00139925	0.00453161	protein LTV1
K00124	5.58445	17.0634	-0.639098	0.00140681	0.00453987	formate dehydrogenase iron-sulfur subunit
K01647	23.9834	42.1295	-0.639098	0.00140681	0.00453987	citrate synthase [EC:2.3.3.1]
K01712	8.74515	19.9526	-0.639098	0.00140681	0.00453987	urocanate hydratase [EC:4.2.1.49]
K03293	9.62245	34.9231	-0.639098	0.00140681	0.00453987	amino acid transporter, AAT family
K07566	23.3079	38.3234	-0.639098	0.00140681	0.00453987	L-threonylcarbamoyladenylate synthase [EC:2.7.7.87]
K10238	7.78936	17.9889	-0.639098	0.00140681	0.00453987	trehalose/maltose transport system permease protein
K10914	9.15955	18.8347	-0.639098	0.00140681	0.00453987	CRP/FNR family transcriptional regulator, cyclic AMP receptor protein
K14827	0.0441603	0.822764	-0.62406	0.00141013	0.00454858	pre-rRNA-processing protein IPI1
K05542	0.0401719	0.816029	-0.635338	0.00142643	0.00459909	tRNA-dihydrouridine synthase 1 [EC:1.3.1.88]
K14569	0.0268293	0.725428	-0.635338	0.0014422	0.00464787	ribosome biogenesis protein BMS1
K08272	0.0250313	0.710037	-0.605263	0.0014535	0.00467883	calcium binding protein 39
K01702	0.0221274	0.593396	-0.635338	0.00145374	0.00467883	3-isopropylmalate dehydratase [EC:4.2.1.33]
K11806	0.0534694	0.724341	-0.635338	0.00145374	0.00467883	DDB1- and CUL4-associated factor 13
K20279	0.044914	0.732496	-0.635338	0.00145519	0.0046814	synaptojanin [EC:3.1.3.36]
K03026	0.0115091	0.464393	-0.582707	0.00146027	0.00469565	DNA-directed RNA polymerase III subunit RPC4
K02995	0.018315	0.531113	-0.582707	0.00146199	0.00469912	small subunit ribosomal protein S8e
K03540	0.00814	0.398729	-0.582707	0.00146372	0.00470259	ribonuclease P protein subunit RPR2 [EC:3.1.26.5]
K18160	0.0179694	0.589977	-0.582707	0.00146545	0.00470606	NADH dehydrogenase [ubiquinone] 1 alpha subcomplex assembly factor 2
K12389	0.0130469	0.770129	-0.582707	0.00146891	0.0047151	battenin
K13122	0.0414079	0.686118	-0.593985	0.00147885	0.0047428	protein FRG1
K20346	0.0428847	0.563692	-0.593985	0.00147885	0.0047428	p24 family protein alpha
K25186	0.0589101	0.655435	-0.593985	0.00148221	0.00475145	replication termination factor 2
K15731	0.047245	0.723154	-0.62782	0.00148779	0.00476725	carboxy-terminal domain RNA polymerase II polypeptide A small phosphatase [EC:3.1.3.16]
K03241	0.0195078	0.687661	-0.620301	0.00148901	0.00476905	translation initiation factor eIF-2B subunit gamma
K20471	0.0244479	0.708255	-0.639098	0.00148977	0.00476937	coatomer subunit delta
K17576	0.035916	0.506467	-0.639098	0.00149268	0.00477445	protein phosphatase 1 regulatory subunit 37
K23469	0.0754978	1.37858	-0.639098	0.00149268	0.00477445	G2/mitotic-specific cyclin 2
K11885	0.0186285	0.748687	-0.612782	0.00149572	0.00477996	DNA damage-inducible protein 1
K21996	0.0202019	0.7239	-0.612782	0.00149572	0.00477996	sorting nexin-41/42
K03126	0.0327154	0.71119	-0.620301	0.00150758	0.00481577	transcription initiation factor TFIID subunit 12
K02932	0.0322841	0.618074	-0.601504	0.00152645	0.00487388	large subunit ribosomal protein L5e
K13291	0.0373878	0.466774	-0.631579	0.00153813	0.00490685	terminal uridylyltransferase [EC:2.7.7.52]
K17784	0.0262123	0.858415	-0.601504	0.00153982	0.00491008	MICOS complex subunit MIC10
K20369	0.0603104	0.705145	-0.631579	0.00154117	0.00491222	ER-derived vesicles protein
K15042	0.0174813	0.592335	-0.601504	0.00155158	0.00494323	importin subunit alpha-6/7
K12852	0.0430994	0.605575	-0.631579	0.00155489	0.0049516	116 kDa U5 small nuclear ribonucleoprotein component
K14553	0.0324206	0.752107	-0.601504	0.00155833	0.00496036	U3 small nucleolar RNA-associated protein 18
K03115	0.0645338	1.32703	-0.601504	0.00156002	0.00496341	casein kinase II subunit beta
K12883	0.0176367	1.01511	-0.578947	0.00156065	0.00496341	nuclear cap-binding protein subunit 2
K04627	0.0152381	0.374792	-0.578947	0.00157163	0.00499614	pheromone a factor receptor
K12659	0.0270277	0.535688	-0.635338	0.00157398	0.0050014	N-acetyl-gamma-glutamyl-phosphate reductase / acetylglutamate kinase [EC:1.2.1.38 2.7.2.8]
K13127	0.0560326	0.75008	-0.62406	0.00158743	0.00503972	RING finger protein 113A
K10865	0.0278378	0.840649	-0.62406	0.00159379	0.00505769	double-strand break repair protein MRE11
K06018	0.0183772	0.768078	-0.616541	0.0015981	0.00506695	endopolyphosphatase [EC:3.6.1.10]
K10956	0.0256245	0.763988	-0.616541	0.0015981	0.00506695	protein transport protein SEC61 subunit alpha
K12767	0.0844424	0.593595	-0.650376	0.00159993	0.00506711	serine/threonine-protein kinase RIM15 [EC:2.7.11.1]
K07195	0.0182857	0.758496	-0.609023	0.00160165	0.00506711	exocyst complex component 7
K07893	0.0527473	0.550977	-0.609023	0.00160165	0.00506711	Ras-related protein Rab-6A
K11360	0.0168679	0.654633	-0.609023	0.00160165	0.00506711	transcriptional activator SPT8
K23499	0.189997	1.63755	-0.650376	0.00160434	0.00507305	required for meiotic nuclear division protein 1
K18995	0.0484911	0.725413	-0.642857	0.00160493	0.00507305	ATP-dependent RNA helicase DHX29 [EC:3.6.4.13]
K12868	0.0310866	0.594284	-0.616541	0.00160628	0.00507513	pre-mRNA-splicing factor SYF2
K01580	0.0859058	0.551898	-0.639098	0.00160737	0.00507633	glutamate decarboxylase [EC:4.1.1.15]
K12613	0.0348299	0.690615	-0.616541	0.00161285	0.00509143	mRNA-decapping enzyme subunit 2 [EC:3.6.1.62]
K07397	5.61723	14.3502	-0.654135	0.00162655	0.00511308	putative redox protein
K00688	9.7333	20.8512	-0.631579	0.00162747	0.00511308	glycogen phosphorylase [EC:2.4.1.1]
K01808	9.19823	30.1062	-0.631579	0.00162747	0.00511308	ribose 5-phosphate isomerase B [EC:5.3.1.6]
K03208	7.5981	16.7309	-0.631579	0.00162747	0.00511308	putative colanic acid biosynthesis glycosyltransferase WcaI
K07778	22.7929	49.1992	-0.631579	0.00162747	0.00511308	two-component system, NarL family, sensor histidine kinase DesK [EC:2.7.13.3]
K10236	7.71144	17.5753	-0.631579	0.00162747	0.00511308	trehalose/maltose transport system substrate-binding protein
K15445	0.0294854	0.777796	-0.597744	0.00163277	0.00512752	tRNA (guanine9-N1)-methyltransferase [EC:2.1.1.221]
K03240	0.0345811	0.628862	-0.62782	0.00164955	0.00517573	translation initiation factor eIF-2B subunit epsilon
K11841	0.044772	0.744371	-0.62782	0.00165599	0.00519368	ubiquitin carboxyl-terminal hydrolase 10 [EC:3.4.19.12]
K13617	0.0145915	0.583878	-0.597744	0.00166826	0.00522992	protein phosphatase methylesterase 1 [EC:3.1.1.89]
K02865	0.0212427	0.730451	-0.575188	0.00168488	0.00527826	large subunit ribosomal protein L10Ae
K11375	0.0341359	0.686709	-0.631579	0.00168514	0.00527826	elongator complex protein 4
K11267	0.0338229	0.701372	-0.631579	0.00168836	0.00528451	sister chromatid cohesion protein PDS5
K14811	0.0651003	0.757908	-0.612782	0.00168859	0.00528451	ATP-dependent RNA helicase DBP3 [EC:3.6.4.13]
K12590	0.0508906	0.407124	-0.586466	0.00168989	0.00528628	exosome complex component RRP46
K13171	0.0166569	0.657994	-0.575188	0.00169267	0.0052899	serine/arginine repetitive matrix protein 1
K14779	0.0207792	0.585592	-0.575188	0.00169267	0.0052899	ATP-dependent RNA helicase DDX52/ROK1 [EC:3.6.4.13]
K03037	0.014652	0.737609	-0.605263	0.00169323	0.0052899	26S proteasome regulatory subunit N7
K03252	0.0449438	0.713333	-0.631579	0.00169482	0.00529257	translation initiation factor 3 subunit C
K14567	0.0270857	0.787963	-0.631579	0.00169643	0.00529405	U3 small nucleolar RNA-associated protein 14
K04712	0.0157853	0.790418	-0.605263	0.00169675	0.00529405	sphingolipid 4-desaturase/C4-monooxygenase [EC:1.14.19.17 1.14.18.5]
K22803	0.0435006	0.821115	-0.635338	0.00169884	0.00529828	structural maintenance of chromosomes protein 5
K15283	0.0944921	0.68632	-0.586466	0.00170115	0.00530319	solute carrier family 35, member E1
K11272	0.0470374	0.737083	-0.635338	0.00170845	0.00532139	mediator of replication checkpoint protein 1
K13507	0.0104371	0.418267	-0.605263	0.00171088	0.00532667	glycerol-3-phosphate O-acyltransferase / dihydroxyacetone phosphate acyltransferase [EC:2.3.1.15 2.3.1.42]
K12236	0.029601	0.718359	-0.635338	0.00171166	0.00532681	transcriptional repressor NF-X1
K11271	0.0313725	0.511909	-0.612782	0.00171442	0.0053308	sister chromatid cohesion protein DCC1
K11566	0.0358321	0.662117	-0.612782	0.00171442	0.0053308	DASH complex subunit ASK1
K03859	0.0408387	0.694337	-0.612782	0.00171788	0.00533927	phosphatidylinositol N-acetylglucosaminyltransferase subunit C
K12190	0.0411229	0.676454	-0.612782	0.00172134	0.00534775	ESCRT-II complex subunit VPS36
K01930	0.0522748	0.803927	-0.612782	0.00172308	0.00535085	folylpolyglutamate synthase [EC:6.3.2.17]
K26109	0.029093	0.740393	-0.612782	0.00172482	0.00535395	nuclear exosome regulator NRDE2
K14806	0.0292513	0.69979	-0.62406	0.00176314	0.00547058	ATP-dependent RNA helicase DDX31/DBP7 [EC:3.6.4.13]
K06691	0.0389196	0.670074	-0.62406	0.00176994	0.00548932	26S proteasome regulatory subunit N13
K13346	0.0172377	0.647993	-0.593985	0.0017853	0.00553222	peroxin-10
K14852	0.0460326	0.798448	-0.593985	0.0017853	0.00553222	regulator of ribosome biosynthesis
K16275	0.0794719	0.82609	-0.635338	0.0017866	0.00553334	E3 ubiquitin-protein ligase BAH [EC:2.3.2.27]
K08064	0.0365986	0.706354	-0.593985	0.00178719	0.00553334	nuclear transcription factor Y, alpha
K15296	0.0183739	0.676299	-0.571429	0.00179331	0.0055499	alpha-soluble NSF attachment protein
K12828	0.0399045	0.685367	-0.639098	0.00179713	0.00555936	splicing factor 3B subunit 1
K25004	0.0402747	0.591778	-0.62782	0.0017983	0.0055606	methylenetetrahydrofolate reductase (NADPH) [EC:1.5.1.53]
K12737	0.0623053	0.616495	-0.616541	0.00180543	0.00557713	peptidyl-prolyl cis-trans isomerase SDCCAG10 [EC:5.2.1.8]
K14171	0	0.390162	-0.526316	0.0018066	0.00557713	alkyl hydroperoxide reductase 1 [EC:1.11.1.24]
K21797	0.0692042	0.761686	-0.631579	0.00180699	0.00557713	phosphatidylinositol 4-phosphatase [EC:3.1.3.-]
K08856	0.0141443	0.577114	-0.571429	0.00180768	0.00557713	serine/threonine kinase 16 [EC:2.7.11.1]
K15161	0.0248989	0.597572	-0.571429	0.00180768	0.00557713	cyclin-C
K20823	0.0570831	0.967824	-0.62782	0.00180851	0.00557713	N-alpha-acetyltransferase 35, NatC auxiliary subunit
K01549	0	0.522236	-0.526316	0.00180903	0.00557713	F-type H+-transporting ATP synthase subunit e
K01764	0.102012	1.52677	-0.616541	0.00181782	0.00559948	cytochrome c heme-lyase [EC:4.4.1.17]
K12820	0.0637735	0.723871	-0.631579	0.00182218	0.0056105	pre-mRNA-splicing factor ATP-dependent RNA helicase DHX15/PRP43 [EC:3.6.4.13]
K11564	0.106709	0.710946	-0.601504	0.00182883	0.00562609	kinetochore protein Mis18
K16365	0.0208284	0.604746	-0.601504	0.00182883	0.00562609	small glutamine-rich tetratricopeptide repeat-containing protein alpha
K02214	0.0206224	0.704028	-0.601504	0.00183257	0.00562609	cell division control protein 7 [EC:2.7.11.1]
K05657	0.0176338	0.62789	-0.601504	0.00183257	0.00562609	ATP-binding cassette, subfamily B (MDR/TAP), member 10
K25164	0.0201873	0.698216	-0.601504	0.00183257	0.00562609	WD repeat-containing protein WRAP73
K02263	0	0.453031	-0.526316	0.00183345	0.00562609	cytochrome c oxidase subunit 4
K02960	0	0.54054	-0.526316	0.00183345	0.00562609	small subunit ribosomal protein S16e
K18178	0	0.550874	-0.526316	0.00183345	0.00562609	cytochrome c oxidase assembly factor 5
K13280	0.0665566	0.893713	-0.609023	0.0018402	0.00564153	signal peptidase I [EC:3.4.21.89]
K06268	0	0.486644	-0.526316	0.00184574	0.00564153	serine/threonine-protein phosphatase 2B regulatory subunit
K11270	0	0.468256	-0.526316	0.00184574	0.00564153	chromosome transmission fidelity protein 8
K12383	0	0.65627	-0.526316	0.00184574	0.00564153	ganglioside GM2 activator
K02896	0	0.55772	-0.526316	0.0018482	0.00564153	large subunit ribosomal protein L24e
K02947	0	0.622844	-0.526316	0.0018482	0.00564153	small subunit ribosomal protein S10e
K17769	0	0.657386	-0.526316	0.0018482	0.00564153	mitochondrial import receptor subunit TOM22
K17788	0	0.269846	-0.526316	0.0018482	0.00564153	MICOS complex subunit MIC19
K17806	0	0.680489	-0.526316	0.0018482	0.00564153	mitochondrial import inner membrane translocase subunit TIM23
K03000	0	0.504013	-0.526316	0.00185313	0.00564153	DNA-directed RNA polymerase I subunit RPA12
K03134	0	0.520316	-0.526316	0.00185313	0.00564153	transcription initiation factor TFIID subunit 10
K08504	0	0.519097	-0.526316	0.00185313	0.00564153	blocked early in transport 1
K12948	0	0.531752	-0.526316	0.00185313	0.00564153	signal peptidase complex subunit 3 [EC:3.4.-.-]
K17435	0	0.637958	-0.526316	0.00185313	0.00564153	large subunit ribosomal protein L54
K00237	0	0.546529	-0.526316	0.0018556	0.00564153	succinate dehydrogenase (ubiquinone) membrane anchor subunit
K02923	0	0.525216	-0.526316	0.0018556	0.00564153	large subunit ribosomal protein L38e
K02953	0	0.549353	-0.526316	0.0018556	0.00564153	small subunit ribosomal protein S13e
K03537	0	0.753736	-0.526316	0.0018556	0.00564153	ribonuclease P/MRP protein subunit POP5 [EC:3.1.26.5]
K12198	0	0.672103	-0.526316	0.0018556	0.00564153	charged multivesicular body protein 5
K12620	0	0.721448	-0.526316	0.0018556	0.00564153	U6 snRNA-associated Sm-like protein LSm1
K14851	0	0.438519	-0.526316	0.0018556	0.00564153	ribosomal RNA-processing protein 17
K03952	0	0.900784	-0.526316	0.00185808	0.00564431	NADH dehydrogenase (ubiquinone) 1 alpha subcomplex subunit 8
K15178	0	0.587997	-0.526316	0.00185808	0.00564431	RNA polymerase-associated protein RTF1
K22148	0.0429151	0.73868	-0.642857	0.00186421	0.00566056	ferricrocin synthase
K00249	15.1836	24.7528	-0.62406	0.0018783	0.00567958	acyl-CoA dehydrogenase [EC:1.3.8.7]
K00970	11.2867	20.7311	-0.62406	0.0018783	0.00567958	poly(A) polymerase [EC:2.7.7.19]
K01921	24.9417	38.9696	-0.62406	0.0018783	0.00567958	D-alanine-D-alanine ligase [EC:6.3.2.4]
K02907	34.7532	52.0678	-0.62406	0.0018783	0.00567958	large subunit ribosomal protein L30
K24131	19.6869	36.7337	-0.62406	0.0018783	0.00567958	protease PrsW [EC:3.4.-.-]
K10402	0.0302297	0.739198	-0.620301	0.00188026	0.00568312	kinesin family member 20
K06653	0.0301558	0.500926	-0.620301	0.00188205	0.00568616	CDK inhibitor PHO81
K00988	0.0374707	0.668823	-0.590226	0.00188993	0.00570758	sulfate adenylyltransferase (ADP) / ATP adenylyltransferase [EC:2.7.7.5 2.7.7.53]
K12572	0.0298934	0.531758	-0.590226	0.00190784	0.00575689	PAB-dependent poly(A)-specific ribonuclease subunit 3
K14962	0.0336974	0.717886	-0.590226	0.00190784	0.00575689	COMPASS component SWD2
K24139	0.0371738	0.794099	-0.590226	0.00190984	0.00576051	auxin efflux carrier family protein
K08490	0.0660994	0.598881	-0.62406	0.00192555	0.00580306	syntaxin 5
K03768	0.170493	0.811426	-0.62782	0.00193033	0.00581507	peptidyl-prolyl cis-trans isomerase B (cyclophilin B) [EC:5.2.1.8]
K13179	0.0274927	0.766737	-0.612782	0.00193195	0.0058151	ATP-dependent RNA helicase DDX18/HAS1 [EC:3.6.4.13]
K14293	0.0196142	0.644527	-0.612782	0.00193195	0.0058151	importin subunit beta-1
K00062	0.0477205	0.605324	-0.612782	0.00193568	0.00582017	D-arabinose 1-dehydrogenase [EC:1.1.1.116]
K17756	0.047687	0.616796	-0.62782	0.00193745	0.00582017	long-chain-alcohol oxidase [EC:1.1.3.20]
K03028	0.0227743	0.653595	-0.612782	0.00193755	0.00582017	26S proteasome regulatory subunit N1
K24736	0.0905489	0.703524	-0.612782	0.00193755	0.00582017	WD repeat-containing protein 1 (actin-interacting protein 1)
K24887	0.0350374	0.380396	-0.605263	0.00193765	0.00582017	GTP-binding protein 1
K03260	0.0502347	0.76846	-0.631579	0.00193957	0.00582111	translation initiation factor 4G
K11839	0.017138	0.583652	-0.605263	0.00193957	0.00582111	ubiquitin carboxyl-terminal hydrolase 8 [EC:3.4.19.12]
K13212	0.0160474	0.485431	-0.578947	0.00194324	0.00582841	RNA-binding protein Luc7-like 2
K01850	0.0268868	0.753642	-0.567669	0.00194521	0.00582841	chorismate mutase [EC:5.4.99.5]
K12183	0.0213419	0.700388	-0.567669	0.00194521	0.00582841	ESCRT-I complex subunit TSG101
K17981	0.0237501	0.585709	-0.567669	0.00194521	0.00582841	mitochondrial fission process protein 1
K12189	0.0309214	0.683264	-0.567669	0.00194959	0.00583769	ESCRT-II complex subunit VPS25
K12177	0.0122624	0.65606	-0.578947	0.00195376	0.00584675	COP9 signalosome complex subunit 3
K15196	0.031793	0.778913	-0.605263	0.00195881	0.00585702	transcription factor IIIB 90 kDa subunit
K09531	0.0564956	0.944415	-0.605263	0.00196654	0.00587287	DnaJ homolog subfamily C member 11
K14408	0.0544958	0.688846	-0.605263	0.00196654	0.00587287	cleavage stimulation factor subunit 3
K14823	0.0447431	0.770799	-0.605263	0.00196654	0.00587287	rRNA-processing protein EBP2
K12397	0.0775961	0.90544	-0.635338	0.00199003	0.00594059	AP-3 complex subunit beta
K14820	0.018859	0.557772	-0.56391	0.00203699	0.00607576	ribosome biogenesis protein BRX1
K00972	0.0300178	0.700721	-0.586466	0.00204231	0.00608413	UDP-N-acetylglucosamine/UDP-N-acetylgalactosamine diphosphorylase [EC:2.7.7.23 2.7.7.83]
K02325	0.0300391	0.654519	-0.586466	0.00204231	0.00608413	DNA polymerase epsilon subunit 2 [EC:2.7.7.7]
K11313	0.0310221	0.609124	-0.593985	0.00205008	0.00610477	transcription initiation protein SPT3
K05289	0.0374396	0.681826	-0.609023	0.00206648	0.00614483	GPI-anchor transamidase subunit GAA1
K13103	0.0359546	0.751139	-0.609023	0.00206648	0.00614483	tuftelin-interacting protein 11
K14018	0.0319439	0.797413	-0.609023	0.00206648	0.00614483	phospholipase A-2-activating protein
K24512	0.0238778	0.52123	-0.62406	0.00206693	0.00614483	von Willebrand factor A domain-containing protein 8
K08737	0.0299263	0.669891	-0.62406	0.00207068	0.00615347	DNA mismatch repair protein MSH6
K07508	0.00930397	0.592379	-0.575188	0.00208032	0.0061745	acetyl-CoA acyltransferase 2 [EC:2.3.1.16]
K10389	0.0596939	0.613782	-0.593985	0.00208117	0.0061745	tubulin gamma
K14568	0.0238505	0.679521	-0.593985	0.00208117	0.0061745	rRNA small subunit pseudouridine methyltransferase Nep1 [EC:2.1.1.260]
K01066	4.99635	16.4998	-0.639098	0.00208223	0.00617512	acetyl esterase [EC:3.1.1.-]
K03233	0.0407436	0.610383	-0.56391	0.00208524	0.00618152	elongation factor 1-gamma
K05954	0.035691	0.607709	-0.601504	0.00208853	0.00618874	protein farnesyltransferase subunit beta [EC:2.5.1.58]
K23362	0.0447444	0.814166	-0.601504	0.00209464	0.00620431	ethanolamine phosphate phosphodiesterase [EC:3.1.-.-]
K15447	0.0427346	0.69049	-0.612782	0.00214018	0.00633661	tRNASer (uridine44-2'-O)-methyltransferase [EC:2.1.1.211]
K15901	0.00902729	0.390244	-0.548872	0.00215044	0.00636439	EKC/KEOPS complex subunit TPRKB/CGI121
K02341	11.427	19.6757	-0.616541	0.00216266	0.0063797	DNA polymerase III subunit delta' [EC:2.7.7.7]
K03579	5.62132	14.2734	-0.616541	0.00216266	0.0063797	ATP-dependent helicase HrpB [EC:3.6.4.13]
K03686	24.7719	40.3683	-0.616541	0.00216266	0.0063797	molecular chaperone DnaJ
K03710	13.6894	33.2351	-0.616541	0.00216266	0.0063797	GntR family transcriptional regulator
K10947	18.9151	35.6722	-0.616541	0.00216266	0.0063797	PadR family transcriptional regulator, regulatory protein PadR
K18887	9.00333	19.5254	-0.616541	0.00216266	0.0063797	ATP-binding cassette, subfamily B, multidrug efflux pump
K11253	0.0162888	0.782204	-0.548872	0.00216542	0.00638527	histone H3
K18694	0.00718779	0.390518	-0.548872	0.00217043	0.00639743	phosphatidylglycerol phospholipase C [EC:3.1.4.-]
K14298	0.00535046	0.618963	-0.548872	0.00217545	0.00640961	mRNA export factor
K12462	0.0164914	0.747394	-0.548872	0.00217796	0.0064144	Rho GDP-dissociation inhibitor
K25201	0.0416135	0.703297	-0.616541	0.00218481	0.00643196	importin-11
K01228	0.0265846	0.752811	-0.616541	0.0021868	0.00643521	mannosyl-oligosaccharide glucosidase [EC:3.2.1.106]
K11824	0.033761	0.831975	-0.616541	0.00218879	0.00643585	AP-2 complex subunit alpha
K20523	0.265391	2.96589	-0.616541	0.00218879	0.00643585	SH3 domain-containing YSC84-like protein 1
K00587	0.0230415	0.821955	-0.56015	0.00219064	0.00643866	protein-S-isoprenylcysteine O-methyltransferase [EC:2.1.1.100]
K18097	0.0892695	1.22234	-0.62406	0.00219705	0.00645489	glycerol 2-dehydrogenase (NADP+) [EC:1.1.1.156]
K01027	0.0477084	0.733738	-0.605263	0.00220324	0.00647045	3-oxoacid CoA-transferase [EC:2.8.3.5]
K18730	0.0377715	0.777701	-0.605263	0.00220532	0.00647393	PERQ amino acid-rich with GYF domain-containing protein
K07874	0.0160064	0.708343	-0.571429	0.0022145	0.00649562	Ras-related protein Rab-1A
K22857	0.0178851	0.546907	-0.571429	0.00222387	0.0065152	EEF1A lysine methyltransferase 4 [EC:2.1.1.-]
K12864	0.00764964	0.47423	-0.571429	0.00222622	0.00651684	beta-catenin-like protein 1
K14663	0.0297619	0.598258	-0.56015	0.00222712	0.00651684	protein N-terminal amidase [EC:3.5.1.-]
K03539	0.0157418	0.829498	-0.571429	0.00222857	0.00651684	ribonuclease P/MRP protein subunit RPP1 [EC:3.1.26.5]
K14308	0.0651529	0.566511	-0.590226	0.00222893	0.00651684	nuclear pore complex protein Nup54
K20195	0.0173743	0.579917	-0.590226	0.00222893	0.00651684	vacuolar fusion protein MON1
K03754	0.0302197	0.520509	-0.597744	0.00223255	0.00652482	translation initiation factor eIF-2B subunit beta
K23802	0.0159209	0.546528	-0.571429	0.00223562	0.00652948	SAC3 family protein LENG8/THP3
K07375	0.0489476	1.34287	-0.597744	0.00223685	0.00652948	tubulin beta
K18932	0.0582731	1.13054	-0.597744	0.00223685	0.00652948	palmitoyltransferase [EC:2.3.1.225]
K16576	0.0106311	0.48664	-0.571429	0.00223798	0.00653013	actin-related protein 10
K22133	0.0556421	0.814941	-0.609023	0.00227581	0.00663786	oxalate---CoA ligase [EC:6.2.1.8]
K00601	0.0557892	0.723532	-0.62406	0.0022859	0.00666461	phosphoribosylglycinamide formyltransferase [EC:2.1.2.2]
K13106	0.0346233	0.594262	-0.578947	0.00231878	0.00675775	pre-mRNA-splicing factor CWC26
K02127	0.00911371	0.582405	-0.545113	0.00232368	0.00676929	F-type H+-transporting ATPase subunit b
K11600	0.00774293	0.537673	-0.545113	0.00232633	0.00677174	exosome complex component RRP41
K18732	0.0107614	0.675983	-0.545113	0.00233164	0.00677801	SAP domain-containing ribonucleoprotein
K03949	0.0364918	0.750888	-0.578947	0.00233288	0.00677801	NADH dehydrogenase (ubiquinone) 1 alpha subcomplex subunit 5
K17255	0.0453515	0.617364	-0.578947	0.00233288	0.00677801	Rab GDP dissociation inhibitor
K01899	0.00530574	0.567221	-0.545113	0.0023343	0.00677801	succinyl-CoA synthetase alpha subunit [EC:6.2.1.4 6.2.1.5]
K03955	0.00787093	0.563169	-0.545113	0.0023343	0.00677801	NADH dehydrogenase (ubiquinone) 1 alpha/beta subcomplex 1, acyl-carrier protein
K09667	0.00104715	0.27359	-0.545113	0.0023343	0.00677801	protein O-GlcNAc transferase [EC:2.4.1.255]
K19703	0.0364299	0.833042	-0.578947	0.00233523	0.00677801	4-hydroxysphinganine ceramide fatty acyl 2-hydroxylase [EC:1.14.18.6]
K02991	0.01628	0.713178	-0.545113	0.00233695	0.00677801	small subunit ribosomal protein S6e
K13341	0.0070809	0.712662	-0.545113	0.00233695	0.00677801	peroxin-7
K18443	0.0473522	0.679797	-0.616541	0.00234567	0.00680056	golgi-specific brefeldin A-resistance guanine nucleotide exchange factor 1
K00729	0.0304885	0.642878	-0.593985	0.00237425	0.00688067	dolichyl-phosphate beta-glucosyltransferase [EC:2.4.1.117]
K03372	0.0109238	0.711391	-0.586466	0.00237917	0.00689218	MFS transporter, PAT family, solute carrier family 33 (acetyl-CoA transportor), member 1 [EC:2.3.1.-]
K13205	0.0314169	0.682892	-0.586466	0.00238149	0.00689615	A1 cistron-splicing factor AAR2
K20298	0.0344852	0.799362	-0.593985	0.00238557	0.00690263	vacuolar protein sorting-associated protein 52
K08851	0.029304	0.666015	-0.556391	0.00238564	0.00690263	TP53 regulating kinase and related kinases [EC:2.7.11.1]
K15201	0.0690075	0.805255	-0.605263	0.00243035	0.00702921	general transcription factor 3C polypeptide 3 (transcription factor C subunit 4)
K19940	0.0320721	0.805268	-0.605263	0.00243256	0.00703279	Rab guanine nucleotide exchange factor SEC2
K02999	0.0280459	0.641943	-0.620301	0.00244329	0.00706098	DNA-directed RNA polymerase I subunit RPA1 [EC:2.7.7.6]
K20299	0.0379034	0.560646	-0.609023	0.0024691	0.00712706	vacuolar protein sorting-associated protein 53
K03114	0.0199477	0.583484	-0.609023	0.00247792	0.00714966	mitosis inhibitor protein kinase SWE1 [EC:2.7.11.1]
K21751	0.0102406	0.74903	-0.541353	0.00248404	0.0071542	down-regulator of transcription 1
K20826	0.0886734	0.682446	-0.616541	0.00248768	0.00715789	RNA polymerase II-associated protein 1
K17782	0.0481	0.677469	-0.575188	0.00249194	0.00716444	mitochondrial intermembrane space import and assembly protein 40
K02149	0.00729966	0.663992	-0.541353	0.00249807	0.00717235	V-type H+-transporting ATPase subunit D
K02975	0.0122888	0.853283	-0.541353	0.00249807	0.00717235	small subunit ribosomal protein S25e
K00987	0.0519118	0.734985	-0.597744	0.00249964	0.00717235	mRNA guanylyltransferase [EC:2.7.7.50]
K01490	0.0313979	0.531034	-0.597744	0.00249964	0.00717235	AMP deaminase [EC:3.5.4.6]
K15222	0.0399824	0.62821	-0.590226	0.00251709	0.00721959	RNA polymerase I-specific transcription initiation factor RRN11
K10134	0.0427599	0.637239	-0.582707	0.00253619	0.00727147	etoposide-induced 2.4 mRNA
K03035	0.0670573	0.817898	-0.590226	0.00254089	0.00727688	26S proteasome regulatory subunit N5
K13354	0.0323863	1.3203	-0.582707	0.00254108	0.00727688	solute carrier family 25 (peroxisomal adenine nucleotide transporter), member 17
K15083	0.031959	0.791724	-0.582707	0.00254108	0.00727688	DNA repair protein RAD16
K14566	0.0779044	0.843228	-0.590226	0.00254328	0.0072803	U3 small nucleolar RNA-associated protein 24
K04532	0.0353331	0.622731	-0.590226	0.00254567	0.00728426	NEDD8-activating enzyme E1 regulatory subunit
K02537	0.01628	0.694229	-0.56391	0.00255438	0.00730629	mitotic spindle assembly checkpoint protein MAD2
K03262	0.0133517	0.630633	-0.56391	0.002557	0.00730847	translation initiation factor 5
K14640	0.0165631	0.395862	-0.552632	0.00255716	0.00730847	solute carrier family 20 (sodium-dependent phosphate transporter)
K14319	0.0132143	0.595863	-0.56391	0.00255963	0.00731266	Ran GTPase-activating protein 1
K12881	0.0379626	0.466056	-0.620301	0.0025827	0.00737276	THO complex subunit 4
K15122	0.0532883	0.725404	-0.605263	0.00261326	0.00745411	solute carrier family 41
K14833	0.0589084	0.627672	-0.605263	0.00262945	0.00749734	nucleolar complex protein 2
K11684	0.0742992	0.864571	-0.612782	0.00263561	0.00750899	bromodomain-containing factor 1
K12626	0.0147656	0.620156	-0.537594	0.00264868	0.00754327	U6 snRNA-associated Sm-like protein LSm7
K23564	0.0486618	0.650327	-0.571429	0.00265039	0.00754518	ER membrane protein complex subunit 3
K01094	0.0498003	0.845385	-0.593985	0.00265267	0.00754872	phosphatidylglycerophosphatase GEP4 [EC:3.1.3.27]
K14789	0.0980601	0.927911	-0.571429	0.00265824	0.00756159	nucleolar protein 6
K15267	0.0571577	0.774543	-0.593985	0.00265994	0.00756345	mitochondrial transcription factor 1
K16055	0.0325988	0.721918	-0.571429	0.00266348	0.00757055	trehalose 6-phosphate synthase/phosphatase [EC:2.4.1.15 3.1.3.12]
K17918	0.0368071	0.701369	-0.593985	0.00266479	0.0075713	sorting nexin-3/12
K13501	0.0451279	0.923574	-0.593985	0.00266722	0.00757523	anthranilate synthase / indole-3-glycerol phosphate synthase / phosphoribosylanthranilate isomerase [EC:4.1.3.27 4.1.1.48 5.3.1.24]
K10356	0.0288942	0.676373	-0.593985	0.00266964	0.00757619	myosin I
K17757	0.0189215	0.665469	-0.537594	0.00268428	0.00761475	ATP-dependent NAD(P)H-hydrate dehydratase [EC:4.2.1.93]
K12873	0.01716	0.612876	-0.537594	0.00268726	0.00762022	bud site selection protein 31
K17774	0.0203081	0.772438	-0.578947	0.00270524	0.00766806	mitochondrial distribution and morphology protein 10
K14815	0.011893	0.622067	-0.56015	0.00270818	0.00766806	mRNA turnover protein 4
K18045	0.0468268	1.19595	-0.578947	0.0027104	0.00766806	tyrosine-protein phosphatase SIW14 [EC:3.1.3.48]
K10873	0.0622604	0.599038	-0.586466	0.00271048	0.00766806	DNA repair and recombination protein RAD52
K14765	0.0565191	0.846426	-0.586466	0.00271048	0.00766806	U3 small nucleolar ribonucleoprotein protein LCP5
K17917	0.0439323	0.722825	-0.586466	0.00271048	0.00766806	sorting nexin-1/2
K04709	0.0329661	1.2668	-0.578947	0.00271298	0.00767214	very-long-chain ceramide synthase [EC:2.3.1.297]
K03132	0.0358252	0.523533	-0.597744	0.00272196	0.00769453	transcription initiation factor TFIID subunit 7
K06027	0.0234294	0.698453	-0.597744	0.00272925	0.00771212	vesicle-fusing ATPase [EC:3.6.4.6]
K03122	0.0611154	0.531816	-0.548872	0.00273118	0.00771457	transcription initiation factor TFIIA large subunit
K23166	0.0224678	0.624347	-0.56015	0.00273306	0.00771688	optic atrophy 3 protein
K14536	0.0360047	0.63782	-0.609023	0.0028059	0.00791636	ribosome assembly protein 1 [EC:3.6.5.-]
K04482	0.0473233	0.754303	-0.567669	0.00281264	0.0079323	DNA repair protein RAD51
K19054	0.00986921	0.509044	-0.533835	0.00282031	0.00795084	frataxin [EC:1.16.3.1]
K00875	0.0905415	0.778442	-0.605263	0.00282366	0.00795719	D-ribulokinase [EC:2.7.1.47]
K13107	0.0627082	0.536123	-0.567669	0.00284019	0.00799755	RNA-binding motif protein, X-linked 2
K19306	0.0688468	0.76483	-0.567669	0.00284019	0.00799755	18S rRNA (guanine1575-N7)-methyltransferase [EC:2.1.1.309]
K01745	8.82833	18.5734	-0.601504	0.00284757	0.00801211	histidine ammonia-lyase [EC:4.3.1.3]
K02279	7.00655	16.7083	-0.601504	0.00284757	0.00801211	pilus assembly protein CpaB
K20366	0.0296846	0.76555	-0.575188	0.00286015	0.00804125	endoplasmic reticulum-Golgi intermediate compartment protein 2
K02930	0.0138026	0.64903	-0.556391	0.00286197	0.00804326	large subunit ribosomal protein L4e
K14411	0.0120937	0.449635	-0.533835	0.00286725	0.00805498	RNA-binding protein Musashi
K12837	0.0050039	0.483465	-0.533835	0.0028704	0.00806069	splicing factor U2AF 65 kDa subunit
K13237	0.0634921	0.658763	-0.582707	0.00287445	0.00806588	2,4-dienoyl-CoA reductase [(3E)-enoyl-CoA-producing], peroxisomal [EC:1.3.1.124]
K03934	0.0198139	0.583217	-0.575188	0.00287639	0.00806588	NADH dehydrogenase (ubiquinone) Fe-S protein 1 [EC:7.1.1.2]
K14522	0.0104371	0.537514	-0.533835	0.0028767	0.00806588	ribonuclease P/MRP protein subunit POP3 [EC:3.1.26.5]
K23960	0.00850343	0.27679	-0.533835	0.0028767	0.00806588	mRNA m6A methyltransferase non-catalytic subunit
K02873	0.0181406	0.621714	-0.533835	0.00287985	0.00806847	large subunit ribosomal protein L13e
K25304	0.0175554	0.700155	-0.533835	0.00287985	0.00806847	DNA-directed RNA polymerase III subunit RPC9
K14561	0.0261599	0.545213	-0.533835	0.002883	0.00807356	U3 small nucleolar ribonucleoprotein protein IMP4
K21157	0.0443386	0.608045	-0.582707	0.00288502	0.0080736	SNF1-activating kinase 1 [EC:2.7.11.1]
K00953	0.0255012	0.420344	-0.575188	0.00288725	0.00807672	FAD synthetase [EC:2.7.7.2]
K14538	0.0333881	0.677142	-0.575188	0.00288997	0.0080812	nuclear GTP-binding protein
K10684	0.02886	0.4677	-0.545113	0.00289779	0.00809997	ubiquitin-like 1-activating enzyme E1 A [EC:6.2.1.45]
K14570	0.0626467	0.782492	-0.593985	0.00290394	0.00811402	RNA exonuclease [EC:3.1.-.-]
K05863	0.0181983	0.637114	-0.556391	0.00291136	0.00812849	solute carrier family 25 (mitochondrial adenine nucleotide translocator), member 4/5/6/31
K10365	0.0303139	0.691541	-0.556391	0.00291136	0.00812849	F-actin-capping protein subunit beta
K18849	0.0514801	0.578901	-0.545113	0.00292824	0.00817246	25S rRNA (adenine2142-N1)-methyltransferase [EC:2.1.1.286]
K13126	0.0325563	0.605576	-0.593985	0.00292957	0.00817303	polyadenylate-binding protein
K05955	0.078385	0.739323	-0.545113	0.00293435	0.00818006	protein farnesyltransferase/geranylgeranyltransferase type-1 subunit alpha [EC:2.5.1.58 2.5.1.59]
K12273	0.0439561	0.600597	-0.545113	0.00293435	0.00818006	translocation protein SEC66
K24155	0.0411181	0.808392	-0.605263	0.00298111	0.00830084	rabconnectin-3a
K01942	0.0341746	0.687454	-0.586466	0.00298244	0.00830135	biotin---protein ligase [EC:6.3.4.9 6.3.4.10 6.3.4.11 6.3.4.15]
K10875	0.0793115	0.81048	-0.601504	0.00299836	0.00833926	DNA repair and recombination protein RAD54 and RAD54-like protein [EC:5.6.2.-]
K13754	0.0833955	0.783762	-0.586466	0.00301989	0.00839592	solute carrier family 24 (sodium/potassium/calcium exchanger), member 6
K15305	0.0697289	0.581355	-0.586466	0.00302258	0.00840017	vacuole morphology and inheritance protein 14
K03511	0.0341245	0.51641	-0.56391	0.00302758	0.00841084	DNA polymerase kappa [EC:2.7.7.7]
K01922	0.027307	0.778581	-0.571429	0.00305178	0.00847158	phosphopantothenate---cysteine ligase (ATP) [EC:6.3.2.51]
K10733	0.0132275	1.1518	-0.530075	0.00305504	0.00847738	GINS complex subunit 2
K12188	0.0369857	0.822968	-0.571429	0.00305748	0.0084809	ESCRT-II complex subunit VPS22
K02732	0.0451551	0.637048	-0.571429	0.00306889	0.0085093	20S proteasome subunit beta 6 [EC:3.4.25.1]
K17970	0.0272662	0.709495	-0.571429	0.00307175	0.00851397	mitochondrial division protein 1
K08489	0.0889521	0.729873	-0.571429	0.00307747	0.00852656	syntaxin 16
K10747	0.021902	0.537777	-0.571429	0.00308033	0.00852829	DNA ligase 1 [EC:6.5.1.1 6.5.1.6 6.5.1.7]
K10364	0.0091575	0.626932	-0.530075	0.00308162	0.00852829	F-actin-capping protein subunit alpha
K10745	0.0159394	0.709325	-0.530075	0.00308162	0.00852829	ribonuclease H2 subunit C
K08592	0.0337062	0.608168	-0.571429	0.00308319	0.00852939	sentrin-specific protease 1 [EC:3.4.22.68]
K03434	0.00761907	0.570866	-0.530075	0.00308495	0.008531	N-acetylglucosaminylphosphatidylinositol deacetylase [EC:3.5.1.89]
K11227	0.0426543	0.595015	-0.590226	0.00310224	0.0085755	mitogen-activated protein kinase kinase [EC:2.7.12.2]
K09647	0.0285714	0.844118	-0.552632	0.00310341	0.0085755	mitochondrial inner membrane protease subunit 1 [EC:3.4.21.-]
K12622	0.0198413	0.584353	-0.526316	0.00311291	0.00859847	U6 snRNA-associated Sm-like protein LSm3
K13100	0.0521808	0.743515	-0.590226	0.00311573	0.00859971	pre-mRNA-splicing factor CWC22
K09527	0.0191241	0.628479	-0.552632	0.00311573	0.00859971	DnaJ homolog subfamily C member 7
K15429	0.0177654	0.682014	-0.552632	0.00311882	0.00860495	tRNA (guanine37-N1)-methyltransferase [EC:2.1.1.228]
K18173	0.0342819	0.659038	-0.56015	0.00319262	0.00880187	cytochrome c oxidase assembly factor 1
K11838	0.0362051	0.676113	-0.582707	0.00321317	0.00885516	ubiquitin carboxyl-terminal hydrolase 7 [EC:3.4.19.12]
K17866	0.0394325	0.858375	-0.582707	0.003216	0.00885958	diphthamide biosynthesis protein 2
K18163	0.0480988	0.924167	-0.575188	0.00324782	0.00894113	NADH dehydrogenase [ubiquinone] 1 alpha subcomplex assembly factor 6
K06126	0.027534	0.452444	-0.567669	0.00325501	0.00894113	ubiquinone biosynthesis monooxygenase Coq6 [EC:1.14.13.-]
K00013	13.5409	21.2218	-0.593985	0.0032567	0.00894113	histidinol dehydrogenase [EC:1.1.1.23]
K03446	16.2369	21.4072	-0.593985	0.0032567	0.00894113	MFS transporter, DHA2 family, multidrug resistance protein
K06020	10.1646	18.6137	-0.593985	0.0032567	0.00894113	energy-dependent translational throttle protein EttA
K13787	5.96794	12.9322	-0.593985	0.0032567	0.00894113	geranylgeranyl diphosphate synthase, type I [EC:2.5.1.1 2.5.1.10 2.5.1.29]
K18955	19.7551	41.4828	-0.593985	0.0032567	0.00894113	WhiB family transcriptional regulator, redox-sensing transcriptional regulator
K16732	0.0183906	0.668675	-0.575188	0.00327413	0.00898557	Ase1/PRC1/MAP65 family protein
K06634	0.0397746	0.722921	-0.567669	0.00327905	0.00899226	cyclin H
K09660	0.0353889	0.885009	-0.567669	0.00327905	0.00899226	mannose-P-dolichol utilization defect 1
K03065	0.0391378	0.717868	-0.586466	0.0032843	0.00900325	26S proteasome regulatory subunit T5
K00888	0.0193947	0.393558	-0.601504	0.00328571	0.00900371	phosphatidylinositol 4-kinase A [EC:2.7.1.67]
K11876	0.0152381	0.578246	-0.526316	0.00328922	0.00900654	proteasome assembly chaperone 2
K12194	0.0167084	0.677132	-0.526316	0.00328922	0.00900654	charged multivesicular body protein 4A/B
K01233	0.0228693	0.83969	-0.548872	0.00332001	0.00908053	chitosanase [EC:3.2.1.132]
K24205	0.0224972	0.778139	-0.548872	0.00332001	0.00908053	protein lifeguard
K03847	0.026936	0.68337	-0.548872	0.0033265	0.00908801	alpha-1,6-mannosyltransferase [EC:2.4.1.260]
K14328	0.01287	0.48771	-0.548872	0.0033265	0.00908801	regulator of nonsense transcripts 3
K14848	0.032653	0.730807	-0.548872	0.0033265	0.00908801	ribosome assembly protein RRB1
K02328	0.0262123	0.718365	-0.548872	0.00332976	0.00909347	DNA polymerase delta subunit 2
K14016	0.195122	1.12652	-0.537594	0.00336148	0.00917029	ubiquitin fusion degradation protein 1
K19564	0.0575038	0.851633	-0.590226	0.00336168	0.00917029	choline transport protein
K14787	0.0682081	1.33655	-0.578947	0.0034236	0.00933569	multiple RNA-binding domain-containing protein 1
K24730	0.087843	0.720966	-0.556391	0.00343994	0.00937555	cytosolic iron-sulfur protein assembly protein CIAO1
K08711	0.09171	1.39803	-0.601504	0.00344081	0.00937555	ATP-binding cassette, subfamily G (WHITE), member 2, PDR
K12411	0.0205638	0.551785	-0.56391	0.00345469	0.00940984	homeobox protein YOX1/YHP1
K12857	0.0210421	0.544536	-0.571429	0.00347529	0.00945885	Prp8 binding protein
K00801	0.0957562	0.713818	-0.571429	0.00348145	0.00947204	farnesyl-diphosphate farnesyltransferase [EC:2.5.1.21]
K02607	0.0288049	0.500518	-0.582707	0.00349696	0.00951067	origin recognition complex subunit 5
K20477	0.0352141	0.780342	-0.56391	0.00349893	0.00951247	RAB6A-GEF complex partner protein 2
K17065	0.0412956	0.637139	-0.582707	0.00350587	0.00952776	dynamin 1-like protein [EC:3.6.5.5]
K01147	0.180423	1.00287	-0.597744	0.00351538	0.00955003	exoribonuclease II [EC:3.1.13.1]
K02606	0.0446574	0.751716	-0.582707	0.00351777	0.00955295	origin recognition complex subunit 4
K09528	0.0268276	0.604876	-0.545113	0.00351943	0.00955388	DnaJ homolog subfamily C member 8
K11518	0.0204264	0.593	-0.522556	0.00353191	0.00958416	mitochondrial import receptor subunit TOM40
K15620	0.034632	0.789884	-0.545113	0.00353992	0.00960229	golgi phosphoprotein 3
K22684	0.0652324	1.14729	-0.586466	0.00356794	0.00967467	metacaspase-1 [EC:3.4.22.-]
K05662	0.0955233	0.875199	-0.586466	0.00357981	0.00969961	ATP-binding cassette, subfamily B (MDR/TAP), member 7
K03163	0.103776	0.780086	-0.590226	0.00358347	0.00970591	DNA topoisomerase I [EC:5.6.2.1]
K14729	0.0421417	0.663797	-0.590226	0.00358641	0.00971024	multifunctional beta-oxidation protein [EC:4.2.1.- 1.1.1.-]
K25137	0.0621899	1.47698	-0.590226	0.00359229	0.00972251	23S rRNA (guanine2445-N2)-methyltransferase [EC:2.1.1.173]
K22939	0	0.485326	-0.473684	0.00362084	0.00979615	immediate early response 3-interacting protein 1
K14284	0.052233	0.697469	-0.575188	0.00362459	0.00980237	nuclear RNA export factor
K00172	0.0721722	0.324597	-0.552632	0.00362585	0.00980237	pyruvate ferredoxin oxidoreductase gamma subunit [EC:1.2.7.1]
K17662	0.144115	0.602717	-0.575188	0.00363394	0.00982057	cytochrome b pre-mRNA-processing protein 3
K00234	0.0260529	0.59938	-0.552632	0.00365968	0.00988277	succinate dehydrogenase (ubiquinone) flavoprotein subunit [EC:1.3.5.1]
K02734	0	0.432535	-0.473684	0.00366701	0.00989518	20S proteasome subunit beta 4 [EC:3.4.25.1]
K19770	0	0.550679	-0.473684	0.00366701	0.00989518	ribonuclease kappa [EC:3.1.-.-]
K24765	0.0132903	0.627732	-0.552632	0.00366986	0.00989732	catabolite repression protein CreC
K10598	0.0179356	0.65227	-0.552632	0.00367326	0.00989732	peptidyl-prolyl cis-trans isomerase-like 2 [EC:5.2.1.8]
K11324	0.0188014	0.733683	-0.552632	0.00367326	0.00989732	DNA methyltransferase 1-associated protein 1
K14961	0.0161606	0.842903	-0.552632	0.00367326	0.00989732	COMPASS component SWD1
K11269	0.0124352	0.485024	-0.552632	0.00367666	0.0099028	chromosome transmission fidelity protein 18
K14402	0.0489088	0.342661	-0.567669	0.00367808	0.00990295	cleavage and polyadenylation specificity factor subunit 2
K03007	0	0.546766	-0.473684	0.00369487	0.00991059	DNA-directed RNA polymerases I, II, and III subunit RPABC5
K12627	0	0.536991	-0.473684	0.00369487	0.00991059	U6 snRNA-associated Sm-like protein LSm8
K02901	0	0.780973	-0.473684	0.00370418	0.00991059	large subunit ribosomal protein L27e
K03016	0	0.455917	-0.473684	0.00370418	0.00991059	DNA-directed RNA polymerases I, II, and III subunit RPABC3
K07942	0	0.503433	-0.473684	0.00370418	0.00991059	ADP-ribosylation factor-like protein 1
K10580	0	0.548924	-0.473684	0.00370418	0.00991059	ubiquitin-conjugating enzyme E2 N [EC:2.3.2.23]
K18167	0	0.553306	-0.473684	0.00370418	0.00991059	succinate dehydrogenase assembly factor 1
K05544	0.0157073	0.733308	-0.567669	0.00370716	0.00991059	tRNA-dihydrouridine synthase 3 [EC:1.3.1.89]
K02365	0.0242204	0.480992	-0.593985	0.00370865	0.00991059	separase [EC:3.4.22.49]
K02893	0	0.60478	-0.473684	0.00370884	0.00991059	large subunit ribosomal protein L23Ae
K06409	0	0.0791948	-0.473684	0.00370884	0.00991059	stage V sporulation protein B
K09265	0	0.404999	-0.473684	0.00370884	0.00991059	transcription factor RLM1
K13113	0	0.45575	-0.473684	0.00370884	0.00991059	ubiquitin-like protein 5
K14285	0	0.589305	-0.473684	0.00370884	0.00991059	NTF2-related export protein 1/2
K17867	0	0.20578	-0.473684	0.00370884	0.00991059	diphthamide biosynthesis protein 4
K25660	0	0.230879	-0.473684	0.00370884	0.00991059	lipoteichoic acid ligase
K02151	0	0.538679	-0.473684	0.00371351	0.00991059	V-type H+-transporting ATPase subunit F
K02971	0	0.442748	-0.473684	0.00371351	0.00991059	small subunit ribosomal protein S21e
K09521	0	0.536088	-0.473684	0.00371351	0.00991059	DnaJ homolog subfamily C member 1
K17362	0	0.691937	-0.473684	0.00371351	0.00991059	acyl-coenzyme A thioesterase 13 [EC:3.1.2.-]
K17619	0	0.835459	-0.473684	0.00371351	0.00991059	magnesium-dependent phosphatase 1 [EC:3.1.3.48 3.1.3.-]
K01159	9.30563	16.1683	-0.586466	0.00371647	0.00991059	crossover junction endodeoxyribonuclease RuvC [EC:3.1.21.10]
K01897	24.5675	43.0758	-0.586466	0.00371647	0.00991059	long-chain acyl-CoA synthetase [EC:6.2.1.3]
K03657	38.8749	63.8948	-0.586466	0.00371647	0.00991059	ATP-dependent DNA helicase UvrD/PcrA [EC:5.6.2.4]
K18888	10.559	19.4895	-0.586466	0.00371647	0.00991059	ATP-binding cassette, subfamily B, multidrug efflux pump
K08876	0.0928022	0.75521	-0.578947	0.00374073	0.00996795	SCY1-like protein 1
K24272	0.0285714	0.620293	-0.518797	0.00376313	0.0100239	density-regulated protein
K21845	0.0419089	0.505182	-0.582707	0.00377325	0.0100435	cargo-transport protein YPP1
K11884	0.0282187	0.59175	-0.518797	0.00377489	0.0100442	RNA-binding protein PNO1
K18725	0.0140285	0.386859	-0.571429	0.00383319	0.0101918	nucleoporin POM152
K17617	0.0369886	0.645212	-0.56391	0.00390533	0.0103753	CTD nuclear envelope phosphatase 1 [EC:3.1.3.16]
K14859	0.0523047	0.663314	-0.548872	0.00390648	0.0103753	ribosome biogenesis protein SSF1/2
K17541	0.0119796	0.657567	-0.548872	0.00390648	0.0103753	SCY1-like protein 2
K12392	0.0754361	0.564347	-0.56391	0.00393925	0.0104585	AP-1 complex subunit beta-1
K02735	0.0781069	0.944731	-0.556391	0.00395107	0.010486	20S proteasome subunit beta 3 [EC:3.4.25.1]
K02912	0.0888229	0.459281	-0.556391	0.00395457	0.0104915	large subunit ribosomal protein L32e
K09831	0.0845266	0.678911	-0.575188	0.00396002	0.0104985	sterol 22-desaturase [EC:1.14.19.41]
K07542	0.110567	0.587102	-0.556391	0.00396157	0.0104985	GPI mannosyltransferase 2 [EC:2.4.1.-]
K08161	0.226506	0.471046	-0.556391	0.00396508	0.0105001	MFS transporter, DHA1 family, multidrug resistance protein
K18726	0.0377911	0.693323	-0.556391	0.00396508	0.0105001	FAS-associated factor 2
K20237	0.103175	0.646673	-0.575188	0.00396657	0.0105003	protein NUD1
K03456	0.0784229	0.848758	-0.578947	0.00399919	0.0105789	serine/threonine-protein phosphatase 2A regulatory subunit A
K09529	0.0204081	0.623305	-0.537594	0.00400875	0.0106003	DnaJ homolog subfamily C member 9
K10632	0.0739609	0.706601	-0.578947	0.00401873	0.0106189	BRCA1-associated protein [EC:2.3.2.27]
K24976	0.0401943	0.680317	-0.578947	0.00401873	0.0106189	Trk/Ktr/HKT type cation transporter
K01194	0.24223	0.862422	-0.593985	0.00406713	0.0107429	alpha,alpha-trehalase [EC:3.2.1.28]
K11790	0.0315147	0.714174	-0.567669	0.00408364	0.0107826	denticleless
K10396	0.0701187	0.704119	-0.567669	0.00410766	0.0108342	kinesin family member 5
K23010	0.490675	1.29447	-0.593985	0.00413294	0.0108969	metalloendopeptidase OMA1, mitochondrial [EC:3.4.24.-]
K06123	0.0530274	0.465531	-0.56015	0.00419522	0.011049	1-acylglycerone phosphate reductase [EC:1.1.1.101]
K03038	0.0553904	0.797412	-0.552632	0.00421133	0.0110874	26S proteasome regulatory subunit N8
K02013	63.1289	120.155	-0.578947	0.00423226	0.0111183	iron complex transport system ATP-binding protein [EC:7.2.2.-]
K02116	6.91895	14.6237	-0.578947	0.00423226	0.0111183	ATP synthase protein I
K03719	11.6544	21.2059	-0.578947	0.00423226	0.0111183	Lrp/AsnC family transcriptional regulator, leucine-responsive regulatory protein
K05799	8.29364	16.9905	-0.578947	0.00423226	0.0111183	GntR family transcriptional regulator, transcriptional repressor for pyruvate dehydrogenase complex
K07004	7.08726	25.7538	-0.578947	0.00423226	0.0111183	uncharacterized protein
K02140	0.0260926	0.353611	-0.511278	0.00427668	0.0112309	F-type H+-transporting ATPase subunit g
K23506	0.0257236	0.632568	-0.511278	0.00428537	0.0112497	apoptogenic protein 1
K22386	0.0355349	0.665008	-0.533835	0.00429777	0.0112781	GET complex subunit GET2
K06961	0.0349498	0.790741	-0.533835	0.00430575	0.0112905	ribosomal RNA assembly protein
K12871	0.0201562	0.502773	-0.511278	0.00430714	0.0112905	coiled-coil domain-containing protein 12
K23093	0.0359389	0.655412	-0.511278	0.00430714	0.0112905	U6 snRNA phosphodiesterase [EC:3.1.4.-]
K14818	0.0282955	0.493123	-0.533835	0.00430975	0.0112932	ribosome assembly protein SQT1
K14003	0.0226219	0.651875	-0.511278	0.0043246	0.011328	prolactin regulatory element-binding protein
K09650	0.0740192	0.753659	-0.56391	0.00432714	0.0113306	rhomboid-like protein [EC:3.4.21.105]
K18798	0.0854534	0.737107	-0.56391	0.0043451	0.0113735	peroxisome-assembly ATPase [EC:3.6.4.7]
K08266	0.0889587	0.696762	-0.556391	0.0043802	0.0114613	target of rapamycin complex subunit LST8
K14315	0.0131137	0.440359	-0.548872	0.00440611	0.0115249	nucleoporin NDC1
K02981	0.0430941	0.84712	-0.548872	0.00442528	0.0115709	small subunit ribosomal protein S2e
K03246	0.0881541	0.783432	-0.541353	0.00443374	0.0115888	translation initiation factor 3 subunit I
K24364	0.030957	0.687763	-0.556391	0.00444358	0.0116103	COP9 signalosome complex subunit 12
K17053	0.0530739	0.490236	-0.548872	0.00446762	0.0116689	tRNAThr (cytosine32-N3)-methyltransferase [EC:2.1.1.268]
K07204	0.0458334	0.679164	-0.567669	0.00447408	0.0116774	regulatory associated protein of mTOR
K19983	0.0426713	0.689974	-0.567669	0.00447408	0.0116774	exocyst complex component 1
K22212	0.097604	0.793483	-0.575188	0.00451861	0.0117851	malolactic enzyme [EC:4.1.1.101]
K05545	0.0409626	0.753601	-0.530075	0.00457571	0.0119298	tRNA-dihydrouridine synthase 4 [EC:1.3.1.90]
K15414	0.0155491	0.554413	-0.507519	0.0046073	0.0120078	complement component 1 Q subcomponent-binding protein, mitochondrial
K00211	0.0290487	0.441079	-0.56391	0.00469456	0.0122221	prephenate dehydrogenase (NADP+) [EC:1.3.1.13]
K10884	0.0698716	0.804184	-0.56391	0.00470962	0.0122568	ATP-dependent DNA helicase 2 subunit 1
K21444	0.0415081	0.714603	-0.552632	0.00471324	0.0122578	poly(rC)-binding protein 3/4
K16315	0.0668777	0.782804	-0.56391	0.00471338	0.0122578	serine/threonine-protein kinase haspin [EC:2.7.11.1]
K14396	0.00881836	0.708375	-0.492481	0.00472601	0.0122767	polyadenylate-binding protein 2
K01164	0.0224801	0.584093	-0.552632	0.00472896	0.0122767	ribonuclease P/MRP protein subunit POP1 [EC:3.1.26.5]
K14774	0.03663	0.897529	-0.552632	0.00472896	0.0122767	U3 small nucleolar RNA-associated protein 25
K22129	0.282616	7.81855	-0.582707	0.0047291	0.0122767	D-threonate/D-erythronate kinase [EC:2.7.1.219 2.7.1.220]
K20803	0.111315	0.826212	-0.552632	0.00473289	0.0122821	ubiquitin-protein ligase E3 D [EC:2.3.2.26]
K02951	0.0102406	0.724932	-0.492481	0.00475084	0.0123199	small subunit ribosomal protein S12e
K16185	0.00456777	0.495954	-0.492481	0.00476577	0.0123542	Ras-related GTP-binding protein A/B
K03019	0.00828157	0.629529	-0.492481	0.00477075	0.0123582	DNA-directed RNA polymerase III subunit RPC11
K11093	0.00547345	0.407302	-0.492481	0.00477075	0.0123582	U1 small nuclear ribonucleoprotein 70kDa
K19765	0.00582496	0.465538	-0.492481	0.00477573	0.0123667	heat shock factor-binding protein 1
K02605	0.0708383	0.67073	-0.567669	0.00479064	0.0124009	origin recognition complex subunit 3
K00791	19.2685	25.334	-0.571429	0.00480949	0.0124187	tRNA dimethylallyltransferase [EC:2.5.1.75]
K01653	12.2665	21.107	-0.571429	0.00480949	0.0124187	acetolactate synthase I/III small subunit [EC:2.2.1.6]
K07106	10.5834	17.4471	-0.571429	0.00480949	0.0124187	N-acetylmuramic acid 6-phosphate etherase [EC:4.2.1.126]
K23876	7.82569	17.7869	-0.571429	0.00480949	0.0124187	(R)-2-hydroxyacyl-CoA dehydratese activating ATPase [EC:5.6.1.9]
K00511	0.0586612	0.726271	-0.567669	0.00481318	0.0124238	squalene monooxygenase [EC:1.14.14.17]
K01227	0.066313	0.841756	-0.571429	0.00482741	0.0124561	mannosyl-glycoprotein endo-beta-N-acetylglucosaminidase [EC:3.2.1.96]
K12861	0.0245009	0.651313	-0.526316	0.00488755	0.0126023	pre-mRNA-splicing factor SPF27
K10703	0.0525451	0.721315	-0.503759	0.00492137	0.0126811	very-long-chain (3R)-3-hydroxyacyl-CoA dehydratase [EC:4.2.1.134]
K08736	0.0328366	0.765482	-0.556391	0.00492163	0.0126811	DNA mismatch repair protein MSH3
K17430	0.0260926	0.519198	-0.503759	0.00493592	0.0127134	large subunit ribosomal protein L49
K03250	0.0417041	0.695275	-0.56015	0.00496067	0.0127726	translation initiation factor 3 subunit E
K18182	0.0181983	0.679406	-0.515038	0.00496523	0.0127798	cytochrome c oxidase assembly protein subunit 16
K05864	0.0531561	0.636602	-0.541353	0.00498544	0.0128273	peptidyl-prolyl isomerase D [EC:5.2.1.8]
K02180	0.037244	0.87517	-0.533835	0.00501586	0.012901	cell cycle arrest protein BUB3
K17268	0.0188106	0.837267	-0.533835	0.00502022	0.0129038	coatomer subunit epsilon
K21543	0.0308155	0.689307	-0.548872	0.00502245	0.0129038	transcription factor CRZ1
K12479	0.0255673	0.549142	-0.541353	0.00502352	0.0129038	vacuolar protein sorting-associated protein 45
K13099	0.022463	0.621898	-0.533835	0.00502458	0.0129038	CD2 antigen cytoplasmic tail-binding protein 2
K02210	0.0285981	0.583685	-0.548872	0.0050307	0.0129038	DNA replication licensing factor MCM7 [EC:5.6.2.3]
K05284	0.0492531	0.644445	-0.548872	0.0050307	0.0129038	GPI mannosyltransferase 1 subunit M [EC:2.4.1.-]
K18159	0.0528393	0.954142	-0.548872	0.0050307	0.0129038	NADH dehydrogenase [ubiquinone] 1 alpha subcomplex assembly factor 1
K01625	4.54942	13.6409	-0.582707	0.0050312	0.0129038	2-dehydro-3-deoxyphosphogluconate aldolase / (4S)-4-hydroxy-2-oxoglutarate aldolase [EC:4.1.2.14 4.1.3.42]
K02998	0.0451627	0.581294	-0.541353	0.00505751	0.0129621	small subunit ribosomal protein SAe
K17794	0.0532056	0.698545	-0.541353	0.00505751	0.0129621	mitochondrial import inner membrane translocase subunit TIM23
[truncated: 632 more rows]

## Sheet: KOs enriched armpit
Supplementary Table 3: Gene families (KOs) enriched in the armpit samples
ko	mean_abundance_armpit	mean_abundance_forehead	cd	p	q	ko_definition
K01304	19.8075	1.7394	1	2.44257e-09	4.42594e-06	pyroglutamyl-peptidase [EC:3.4.19.3]
K01304	19.8075	1.7394	1	2.44257e-09	4.42594e-06	pyroglutamyl-peptidase [EC:3.4.19.3]
K01304	19.8075	1.7394	1	2.44257e-09	4.42594e-06	pyroglutamyl-peptidase [EC:3.4.19.3]
K01916	16.6333	3.00584	1	2.44257e-09	4.42594e-06	NAD+ synthase [EC:6.3.1.5]
K01916	16.6333	3.00584	1	2.44257e-09	4.42594e-06	NAD+ synthase [EC:6.3.1.5]
K02044	21.2676	1.61381	1	2.44257e-09	4.42594e-06	phosphonate transport system substrate-binding protein
K02044	21.2676	1.61381	1	2.44257e-09	4.42594e-06	phosphonate transport system substrate-binding protein
K02044	21.2676	1.61381	1	2.44257e-09	4.42594e-06	phosphonate transport system substrate-binding protein
K07112	15.845	2.76777	1	2.44257e-09	4.42594e-06	uncharacterized protein
K02041	16.9556	1.65632	0.992481	4.88514e-09	5.05822e-06	phosphonate transport system ATP-binding protein [EC:7.3.2.2]
K02041	16.9556	1.65632	0.992481	4.88514e-09	5.05822e-06	phosphonate transport system ATP-binding protein [EC:7.3.2.2]
K02041	16.9556	1.65632	0.992481	4.88514e-09	5.05822e-06	phosphonate transport system ATP-binding protein [EC:7.3.2.2]
K02041	16.9556	1.65632	0.992481	4.88514e-09	5.05822e-06	phosphonate transport system ATP-binding protein [EC:7.3.2.2]
K05567	27.4251	3.46785	0.992481	4.88514e-09	5.05822e-06	multicomponent Na+:H+ antiporter subunit C
K05567	27.4251	3.46785	0.992481	4.88514e-09	5.05822e-06	multicomponent Na+:H+ antiporter subunit C
K14059	19.9179	2.5121	0.992481	4.88514e-09	5.05822e-06	integrase
K03630	14.1726	2.34453	0.984962	9.77029e-09	7.0815e-06	DNA repair protein RadC
K05566	34.6122	4.77286	0.984962	9.77029e-09	7.0815e-06	multicomponent Na+:H+ antiporter subunit B
K05566	34.6122	4.77286	0.984962	9.77029e-09	7.0815e-06	multicomponent Na+:H+ antiporter subunit B
K11928	18.3229	3.31152	0.984962	9.77029e-09	7.0815e-06	sodium/proline symporter
K11928	18.3229	3.31152	0.984962	9.77029e-09	7.0815e-06	sodium/proline symporter
K03498	31.8282	6.88704	0.977444	1.7098e-08	8.26175e-06	trk/ktr system potassium uptake protein
K03498	31.8282	6.88704	0.977444	1.7098e-08	8.26175e-06	trk/ktr system potassium uptake protein
K06183	12.7446	2.35694	0.977444	1.7098e-08	8.26175e-06	16S rRNA pseudouridine516 synthase [EC:5.4.99.19]
K06183	12.7446	2.35694	0.977444	1.7098e-08	8.26175e-06	16S rRNA pseudouridine516 synthase [EC:5.4.99.19]
K06183	12.7446	2.35694	0.977444	1.7098e-08	8.26175e-06	16S rRNA pseudouridine516 synthase [EC:5.4.99.19]
K07146	19.7503	3.1326	0.977444	1.7098e-08	8.26175e-06	UPF0176 protein
K25282	21.8856	1.69793	0.977444	1.7098e-08	8.26175e-06	iron-siderophore transport system substrate-binding protein
K25282	21.8856	1.69793	0.977444	1.7098e-08	8.26175e-06	iron-siderophore transport system substrate-binding protein
K00390	18.9918	3.4111	0.969925	2.93109e-08	8.4978e-06	phosphoadenosine phosphosulfate reductase [EC:1.8.4.8 1.8.4.10]
K00390	18.9918	3.4111	0.969925	2.93109e-08	8.4978e-06	phosphoadenosine phosphosulfate reductase [EC:1.8.4.8 1.8.4.10]
K00390	18.9918	3.4111	0.969925	2.93109e-08	8.4978e-06	phosphoadenosine phosphosulfate reductase [EC:1.8.4.8 1.8.4.10]
K01533	27.1943	3.60234	0.969925	2.93109e-08	8.4978e-06	P-type Cu2+ transporter [EC:7.2.2.9]
K01533	27.1943	3.60234	0.969925	2.93109e-08	8.4978e-06	P-type Cu2+ transporter [EC:7.2.2.9]
K02029	42.1672	14.8979	0.969925	2.93109e-08	8.4978e-06	polar amino acid transport system permease protein
K02029	42.1672	14.8979	0.969925	2.93109e-08	8.4978e-06	polar amino acid transport system permease protein
K03315	18.3926	1.85088	0.969925	2.93109e-08	8.4978e-06	Na+:H+ antiporter, NhaC family
K03315	18.3926	1.85088	0.969925	2.93109e-08	8.4978e-06	Na+:H+ antiporter, NhaC family
K03497	47.3267	28.8321	0.969925	2.93109e-08	8.4978e-06	ParB family transcriptional regulator, chromosome partitioning protein
K03497	47.3267	28.8321	0.969925	2.93109e-08	8.4978e-06	ParB family transcriptional regulator, chromosome partitioning protein
K03497	47.3267	28.8321	0.969925	2.93109e-08	8.4978e-06	ParB family transcriptional regulator, chromosome partitioning protein
K03497	47.3267	28.8321	0.969925	2.93109e-08	8.4978e-06	ParB family transcriptional regulator, chromosome partitioning protein
K03497	47.3267	28.8321	0.969925	2.93109e-08	8.4978e-06	ParB family transcriptional regulator, chromosome partitioning protein
K03497	47.3267	28.8321	0.969925	2.93109e-08	8.4978e-06	ParB family transcriptional regulator, chromosome partitioning protein
K06147	15.9485	2.52006	0.969925	2.93109e-08	8.4978e-06	ATP-binding cassette, subfamily B, bacterial
K06147	15.9485	2.52006	0.969925	2.93109e-08	8.4978e-06	ATP-binding cassette, subfamily B, bacterial
K07027	13.3599	1.90528	0.969925	2.93109e-08	8.4978e-06	glycosyltransferase 2 family protein
K09813	18.3835	2.1785	0.969925	2.93109e-08	8.4978e-06	hemin transport system permease protein
K09813	18.3835	2.1785	0.969925	2.93109e-08	8.4978e-06	hemin transport system permease protein
K09813	18.3835	2.1785	0.969925	2.93109e-08	8.4978e-06	hemin transport system permease protein
K25284	14.9958	1.59012	0.969925	2.93109e-08	8.4978e-06	iron-siderophore transport system permease protein
K25284	14.9958	1.59012	0.969925	2.93109e-08	8.4978e-06	iron-siderophore transport system permease protein
K00847	16.5876	2.52344	0.962406	4.64089e-08	8.85188e-06	fructokinase [EC:2.7.1.4]
K00847	16.5876	2.52344	0.962406	4.64089e-08	8.85188e-06	fructokinase [EC:2.7.1.4]
K00847	16.5876	2.52344	0.962406	4.64089e-08	8.85188e-06	fructokinase [EC:2.7.1.4]
K00847	16.5876	2.52344	0.962406	4.64089e-08	8.85188e-06	fructokinase [EC:2.7.1.4]
K01958	19.842	3.14593	0.962406	4.64089e-08	8.85188e-06	pyruvate carboxylase [EC:6.4.1.1]
K01958	19.842	3.14593	0.962406	4.64089e-08	8.85188e-06	pyruvate carboxylase [EC:6.4.1.1]
K01958	19.842	3.14593	0.962406	4.64089e-08	8.85188e-06	pyruvate carboxylase [EC:6.4.1.1]
K01958	19.842	3.14593	0.962406	4.64089e-08	8.85188e-06	pyruvate carboxylase [EC:6.4.1.1]
K02042	31.3244	3.71743	0.962406	4.64089e-08	8.85188e-06	phosphonate transport system permease protein
K02042	31.3244	3.71743	0.962406	4.64089e-08	8.85188e-06	phosphonate transport system permease protein
K02042	31.3244	3.71743	0.962406	4.64089e-08	8.85188e-06	phosphonate transport system permease protein
K03453	9.95374	1.18774	0.962406	4.64089e-08	8.85188e-06	bile acid:Na+ symporter, BASS family
K03892	32.6061	4.29803	0.962406	4.64089e-08	8.85188e-06	ArsR family transcriptional regulator, arsenate/arsenite/antimonite-responsive transcriptional repressor
K03892	32.6061	4.29803	0.962406	4.64089e-08	8.85188e-06	ArsR family transcriptional regulator, arsenate/arsenite/antimonite-responsive transcriptional repressor
K05568	35.6858	4.62814	0.962406	4.64089e-08	8.85188e-06	multicomponent Na+:H+ antiporter subunit D
K05568	35.6858	4.62814	0.962406	4.64089e-08	8.85188e-06	multicomponent Na+:H+ antiporter subunit D
K07120	15.2281	2.26221	0.962406	4.64089e-08	8.85188e-06	uncharacterized protein
K07156	18.1081	2.3033	0.962406	4.64089e-08	8.85188e-06	copper resistance protein C
K07156	18.1081	2.3033	0.962406	4.64089e-08	8.85188e-06	copper resistance protein C
K07636	30.8202	3.24955	0.962406	4.64089e-08	8.85188e-06	two-component system, OmpR family, phosphate regulon sensor histidine kinase PhoR [EC:2.7.13.3]
K07636	30.8202	3.24955	0.962406	4.64089e-08	8.85188e-06	two-component system, OmpR family, phosphate regulon sensor histidine kinase PhoR [EC:2.7.13.3]
K07636	30.8202	3.24955	0.962406	4.64089e-08	8.85188e-06	two-component system, OmpR family, phosphate regulon sensor histidine kinase PhoR [EC:2.7.13.3]
K07636	30.8202	3.24955	0.962406	4.64089e-08	8.85188e-06	two-component system, OmpR family, phosphate regulon sensor histidine kinase PhoR [EC:2.7.13.3]
K07636	30.8202	3.24955	0.962406	4.64089e-08	8.85188e-06	two-component system, OmpR family, phosphate regulon sensor histidine kinase PhoR [EC:2.7.13.3]
K07636	30.8202	3.24955	0.962406	4.64089e-08	8.85188e-06	two-component system, OmpR family, phosphate regulon sensor histidine kinase PhoR [EC:2.7.13.3]
K08224	20.2333	2.76615	0.962406	4.64089e-08	8.85188e-06	MFS transporter, YNFM family, putative membrane transport protein
K08224	20.2333	2.76615	0.962406	4.64089e-08	8.85188e-06	MFS transporter, YNFM family, putative membrane transport protein
K08602	30.4934	3.4122	0.962406	4.64089e-08	8.85188e-06	oligoendopeptidase F [EC:3.4.24.-]
K08602	30.4934	3.4122	0.962406	4.64089e-08	8.85188e-06	oligoendopeptidase F [EC:3.4.24.-]
K24217	15.4904	2.02417	0.962406	4.64089e-08	8.85188e-06	L-amino acid N-acyltransferase [EC:2.3.1.-]
K00059	67.6397	31.5221	0.954887	7.32771e-08	1.0021e-05	3-oxoacyl-[acyl-carrier protein] reductase [EC:1.1.1.100]
K00059	67.6397	31.5221	0.954887	7.32771e-08	1.0021e-05	3-oxoacyl-[acyl-carrier protein] reductase [EC:1.1.1.100]
K00059	67.6397	31.5221	0.954887	7.32771e-08	1.0021e-05	3-oxoacyl-[acyl-carrier protein] reductase [EC:1.1.1.100]
K00059	67.6397	31.5221	0.954887	7.32771e-08	1.0021e-05	3-oxoacyl-[acyl-carrier protein] reductase [EC:1.1.1.100]
K00059	67.6397	31.5221	0.954887	7.32771e-08	1.0021e-05	3-oxoacyl-[acyl-carrier protein] reductase [EC:1.1.1.100]
K00059	67.6397	31.5221	0.954887	7.32771e-08	1.0021e-05	3-oxoacyl-[acyl-carrier protein] reductase [EC:1.1.1.100]
K00116	52.1548	6.91108	0.954887	7.32771e-08	1.0021e-05	malate dehydrogenase (quinone) [EC:1.1.5.4]
K00116	52.1548	6.91108	0.954887	7.32771e-08	1.0021e-05	malate dehydrogenase (quinone) [EC:1.1.5.4]
K00116	52.1548	6.91108	0.954887	7.32771e-08	1.0021e-05	malate dehydrogenase (quinone) [EC:1.1.5.4]
K01791	17.7061	2.27252	0.954887	7.32771e-08	1.0021e-05	UDP-N-acetylglucosamine 2-epimerase (non-hydrolysing) [EC:5.1.3.14]
K01791	17.7061	2.27252	0.954887	7.32771e-08	1.0021e-05	UDP-N-acetylglucosamine 2-epimerase (non-hydrolysing) [EC:5.1.3.14]
K01791	17.7061	2.27252	0.954887	7.32771e-08	1.0021e-05	UDP-N-acetylglucosamine 2-epimerase (non-hydrolysing) [EC:5.1.3.14]
K01791	17.7061	2.27252	0.954887	7.32771e-08	1.0021e-05	UDP-N-acetylglucosamine 2-epimerase (non-hydrolysing) [EC:5.1.3.14]
K01791	17.7061	2.27252	0.954887	7.32771e-08	1.0021e-05	UDP-N-acetylglucosamine 2-epimerase (non-hydrolysing) [EC:5.1.3.14]
K03800	15.0958	1.81833	0.954887	7.32771e-08	1.0021e-05	lipoate---protein ligase [EC:6.3.1.20]
K03800	15.0958	1.81833	0.954887	7.32771e-08	1.0021e-05	lipoate---protein ligase [EC:6.3.1.20]
K03928	30.4555	2.67605	0.954887	7.32771e-08	1.0021e-05	carboxylesterase [EC:3.1.1.1]
K03928	30.4555	2.67605	0.954887	7.32771e-08	1.0021e-05	carboxylesterase [EC:3.1.1.1]
K05845	48.6092	22.5119	0.954887	7.32771e-08	1.0021e-05	osmoprotectant transport system substrate-binding protein
K05845	48.6092	22.5119	0.954887	7.32771e-08	1.0021e-05	osmoprotectant transport system substrate-binding protein
K05845	48.6092	22.5119	0.954887	7.32771e-08	1.0021e-05	osmoprotectant transport system substrate-binding protein
K07104	26.2011	2.63485	0.954887	7.32771e-08	1.0021e-05	catechol 2,3-dioxygenase [EC:1.13.11.2]
K07104	26.2011	2.63485	0.954887	7.32771e-08	1.0021e-05	catechol 2,3-dioxygenase [EC:1.13.11.2]
K07104	26.2011	2.63485	0.954887	7.32771e-08	1.0021e-05	catechol 2,3-dioxygenase [EC:1.13.11.2]
K07104	26.2011	2.63485	0.954887	7.32771e-08	1.0021e-05	catechol 2,3-dioxygenase [EC:1.13.11.2]
K07104	26.2011	2.63485	0.954887	7.32771e-08	1.0021e-05	catechol 2,3-dioxygenase [EC:1.13.11.2]
K07220	14.8405	2.18303	0.954887	7.32771e-08	1.0021e-05	uncharacterized protein
K07552	29.3783	4.99485	0.954887	7.32771e-08	1.0021e-05	MFS transporter, DHA1 family, multidrug resistance protein
K07552	29.3783	4.99485	0.954887	7.32771e-08	1.0021e-05	MFS transporter, DHA1 family, multidrug resistance protein
K07816	29.5777	4.55659	0.954887	7.32771e-08	1.0021e-05	GTP pyrophosphokinase [EC:2.7.6.5]
K07816	29.5777	4.55659	0.954887	7.32771e-08	1.0021e-05	GTP pyrophosphokinase [EC:2.7.6.5]
K08981	16.659	2.23255	0.954887	7.32771e-08	1.0021e-05	putative membrane protein
K09692	16.9011	1.84129	0.954887	7.32771e-08	1.0021e-05	teichoic acid transport system permease protein
K09692	16.9011	1.84129	0.954887	7.32771e-08	1.0021e-05	teichoic acid transport system permease protein
K09692	16.9011	1.84129	0.954887	7.32771e-08	1.0021e-05	teichoic acid transport system permease protein
K09815	32.8787	3.63122	0.954887	7.32771e-08	1.0021e-05	zinc transport system substrate-binding protein
K09815	32.8787	3.63122	0.954887	7.32771e-08	1.0021e-05	zinc transport system substrate-binding protein
K09815	32.8787	3.63122	0.954887	7.32771e-08	1.0021e-05	zinc transport system substrate-binding protein
K15582	18.5651	3.54994	0.954887	7.32771e-08	1.0021e-05	oligopeptide transport system permease protein
K15582	18.5651	3.54994	0.954887	7.32771e-08	1.0021e-05	oligopeptide transport system permease protein
K15582	18.5651	3.54994	0.954887	7.32771e-08	1.0021e-05	oligopeptide transport system permease protein
K15582	18.5651	3.54994	0.954887	7.32771e-08	1.0021e-05	oligopeptide transport system permease protein
K15582	18.5651	3.54994	0.954887	7.32771e-08	1.0021e-05	oligopeptide transport system permease protein
K00108	18.6105	2.39603	0.947368	1.09916e-07	1.12207e-05	choline dehydrogenase [EC:1.1.99.1]
K00108	18.6105	2.39603	0.947368	1.09916e-07	1.12207e-05	choline dehydrogenase [EC:1.1.99.1]
K02072	39.3694	21.9108	0.947368	1.09916e-07	1.12207e-05	D-methionine transport system permease protein
K02072	39.3694	21.9108	0.947368	1.09916e-07	1.12207e-05	D-methionine transport system permease protein
K02072	39.3694	21.9108	0.947368	1.09916e-07	1.12207e-05	D-methionine transport system permease protein
K02552	12.8837	1.38	0.947368	1.09916e-07	1.12207e-05	menaquinone-specific isochorismate synthase [EC:5.4.4.2]
K02552	12.8837	1.38	0.947368	1.09916e-07	1.12207e-05	menaquinone-specific isochorismate synthase [EC:5.4.4.2]
K02552	12.8837	1.38	0.947368	1.09916e-07	1.12207e-05	menaquinone-specific isochorismate synthase [EC:5.4.4.2]
K03147	14.6832	2.40602	0.947368	1.09916e-07	1.12207e-05	phosphomethylpyrimidine synthase [EC:4.1.99.17]
K03147	14.6832	2.40602	0.947368	1.09916e-07	1.12207e-05	phosphomethylpyrimidine synthase [EC:4.1.99.17]
K03188	12.9772	2.69	0.947368	1.09916e-07	1.12207e-05	urease accessory protein
K03529	18.4484	3.54535	0.947368	1.09916e-07	1.12207e-05	chromosome segregation protein
K03529	18.4484	3.54535	0.947368	1.09916e-07	1.12207e-05	chromosome segregation protein
K04094	13.4694	1.79728	0.947368	1.09916e-07	1.12207e-05	methylenetetrahydrofolate--tRNA-(uracil-5-)-methyltransferase [EC:2.1.1.74]
K04094	13.4694	1.79728	0.947368	1.09916e-07	1.12207e-05	methylenetetrahydrofolate--tRNA-(uracil-5-)-methyltransferase [EC:2.1.1.74]
K04094	13.4694	1.79728	0.947368	1.09916e-07	1.12207e-05	methylenetetrahydrofolate--tRNA-(uracil-5-)-methyltransferase [EC:2.1.1.74]
K04094	13.4694	1.79728	0.947368	1.09916e-07	1.12207e-05	methylenetetrahydrofolate--tRNA-(uracil-5-)-methyltransferase [EC:2.1.1.74]
K04094	13.4694	1.79728	0.947368	1.09916e-07	1.12207e-05	methylenetetrahydrofolate--tRNA-(uracil-5-)-methyltransferase [EC:2.1.1.74]
K05569	23.8641	3.35591	0.947368	1.09916e-07	1.12207e-05	multicomponent Na+:H+ antiporter subunit E
K05569	23.8641	3.35591	0.947368	1.09916e-07	1.12207e-05	multicomponent Na+:H+ antiporter subunit E
K05571	26.6448	3.08564	0.947368	1.09916e-07	1.12207e-05	multicomponent Na+:H+ antiporter subunit G
K05571	26.6448	3.08564	0.947368	1.09916e-07	1.12207e-05	multicomponent Na+:H+ antiporter subunit G
K07090	68.7938	30.458	0.947368	1.09916e-07	1.12207e-05	uncharacterized protein
K09809	22.663	1.55313	0.947368	1.09916e-07	1.12207e-05	CDP-glycerol glycerophosphotransferase [EC:2.7.8.12]
K09809	22.663	1.55313	0.947368	1.09916e-07	1.12207e-05	CDP-glycerol glycerophosphotransferase [EC:2.7.8.12]
K09822	16.6244	0.987233	0.947368	1.09916e-07	1.12207e-05	uncharacterized protein
K14445	23.9495	4.19896	0.947368	1.09916e-07	1.12207e-05	solute carrier family 13 (sodium-dependent dicarboxylate transporter), member 2/3/5
K14445	23.9495	4.19896	0.947368	1.09916e-07	1.12207e-05	solute carrier family 13 (sodium-dependent dicarboxylate transporter), member 2/3/5
K25232	31.1641	3.9791	0.947368	1.09916e-07	1.12207e-05	fatty acid kinase fatty acid binding subunit
K00130	16.3186	2.09359	0.93985	1.63652e-07	1.33275e-05	betaine-aldehyde dehydrogenase [EC:1.2.1.8]
K00130	16.3186	2.09359	0.93985	1.63652e-07	1.33275e-05	betaine-aldehyde dehydrogenase [EC:1.2.1.8]
K00381	17.0948	2.85807	0.93985	1.63652e-07	1.33275e-05	sulfite reductase (NADPH) hemoprotein beta-component [EC:1.8.1.2]
K00381	17.0948	2.85807	0.93985	1.63652e-07	1.33275e-05	sulfite reductase (NADPH) hemoprotein beta-component [EC:1.8.1.2]
K02750	13.6491	1.25534	0.93985	1.63652e-07	1.33275e-05	alpha-glucoside PTS system EIICB component [EC:2.7.1.208 2.7.1.-]
K02750	13.6491	1.25534	0.93985	1.63652e-07	1.33275e-05	alpha-glucoside PTS system EIICB component [EC:2.7.1.208 2.7.1.-]
K02750	13.6491	1.25534	0.93985	1.63652e-07	1.33275e-05	alpha-glucoside PTS system EIICB component [EC:2.7.1.208 2.7.1.-]
K02750	13.6491	1.25534	0.93985	1.63652e-07	1.33275e-05	alpha-glucoside PTS system EIICB component [EC:2.7.1.208 2.7.1.-]
K02750	13.6491	1.25534	0.93985	1.63652e-07	1.33275e-05	alpha-glucoside PTS system EIICB component [EC:2.7.1.208 2.7.1.-]
K02810	16.5747	1.61387	0.93985	1.63652e-07	1.33275e-05	sucrose PTS system EIIBCA or EIIBC component [EC:2.7.1.211]
K02810	16.5747	1.61387	0.93985	1.63652e-07	1.33275e-05	sucrose PTS system EIIBCA or EIIBC component [EC:2.7.1.211]
K02810	16.5747	1.61387	0.93985	1.63652e-07	1.33275e-05	sucrose PTS system EIIBCA or EIIBC component [EC:2.7.1.211]
K02810	16.5747	1.61387	0.93985	1.63652e-07	1.33275e-05	sucrose PTS system EIIBCA or EIIBC component [EC:2.7.1.211]
K02810	16.5747	1.61387	0.93985	1.63652e-07	1.33275e-05	sucrose PTS system EIIBCA or EIIBC component [EC:2.7.1.211]
K03169	14.9476	1.83294	0.93985	1.63652e-07	1.33275e-05	DNA topoisomerase III [EC:5.6.2.1]
K03169	14.9476	1.83294	0.93985	1.63652e-07	1.33275e-05	DNA topoisomerase III [EC:5.6.2.1]
K03169	14.9476	1.83294	0.93985	1.63652e-07	1.33275e-05	DNA topoisomerase III [EC:5.6.2.1]
K03647	24.5668	4.04785	0.93985	1.63652e-07	1.33275e-05	protein involved in ribonucleotide reduction
K03654	17.4818	2.71532	0.93985	1.63652e-07	1.33275e-05	ATP-dependent DNA helicase RecQ [EC:5.6.2.4]
K03654	17.4818	2.71532	0.93985	1.63652e-07	1.33275e-05	ATP-dependent DNA helicase RecQ [EC:5.6.2.4]
K03654	17.4818	2.71532	0.93985	1.63652e-07	1.33275e-05	ATP-dependent DNA helicase RecQ [EC:5.6.2.4]
K03654	17.4818	2.71532	0.93985	1.63652e-07	1.33275e-05	ATP-dependent DNA helicase RecQ [EC:5.6.2.4]
K03654	17.4818	2.71532	0.93985	1.63652e-07	1.33275e-05	ATP-dependent DNA helicase RecQ [EC:5.6.2.4]
K03654	17.4818	2.71532	0.93985	1.63652e-07	1.33275e-05	ATP-dependent DNA helicase RecQ [EC:5.6.2.4]
K03893	26.5403	3.01639	0.93985	1.63652e-07	1.33275e-05	arsenical pump membrane protein
K03893	26.5403	3.01639	0.93985	1.63652e-07	1.33275e-05	arsenical pump membrane protein
K05592	17.2791	3.73442	0.93985	1.63652e-07	1.33275e-05	ATP-dependent RNA helicase DeaD [EC:3.6.4.13]
K05592	17.2791	3.73442	0.93985	1.63652e-07	1.33275e-05	ATP-dependent RNA helicase DeaD [EC:3.6.4.13]
K05592	17.2791	3.73442	0.93985	1.63652e-07	1.33275e-05	ATP-dependent RNA helicase DeaD [EC:3.6.4.13]
K05592	17.2791	3.73442	0.93985	1.63652e-07	1.33275e-05	ATP-dependent RNA helicase DeaD [EC:3.6.4.13]
K05592	17.2791	3.73442	0.93985	1.63652e-07	1.33275e-05	ATP-dependent RNA helicase DeaD [EC:3.6.4.13]
K05592	17.2791	3.73442	0.93985	1.63652e-07	1.33275e-05	ATP-dependent RNA helicase DeaD [EC:3.6.4.13]
K05786	19.9953	3.93314	0.93985	1.63652e-07	1.33275e-05	chloramphenicol-sensitive protein RarD
K05786	19.9953	3.93314	0.93985	1.63652e-07	1.33275e-05	chloramphenicol-sensitive protein RarD
K05916	16.7382	2.96245	0.93985	1.63652e-07	1.33275e-05	nitric oxide dioxygenase [EC:1.14.12.17]
K05916	16.7382	2.96245	0.93985	1.63652e-07	1.33275e-05	nitric oxide dioxygenase [EC:1.14.12.17]
K06198	13.4461	1.64623	0.93985	1.63652e-07	1.33275e-05	competence protein CoiA
K06400	35.3252	4.4859	0.93985	1.63652e-07	1.33275e-05	site-specific DNA recombinase
K07025	17.005	2.51252	0.93985	1.63652e-07	1.33275e-05	putative hydrolase of the HAD superfamily
K15986	15.4036	2.12238	0.93985	1.63652e-07	1.33275e-05	manganese-dependent inorganic pyrophosphatase [EC:3.6.1.1]
K15986	15.4036	2.12238	0.93985	1.63652e-07	1.33275e-05	manganese-dependent inorganic pyrophosphatase [EC:3.6.1.1]
K22083	11.8064	1.5375	0.93985	1.63652e-07	1.33275e-05	methylamine---glutamate N-methyltransferase subunit C [EC:2.1.1.21]
K22083	11.8064	1.5375	0.93985	1.63652e-07	1.33275e-05	methylamine---glutamate N-methyltransferase subunit C [EC:2.1.1.21]
K24163	24.317	3.2969	0.93985	1.63652e-07	1.33275e-05	monovalent cation/hydrogen antiporter
K24163	24.317	3.2969	0.93985	1.63652e-07	1.33275e-05	monovalent cation/hydrogen antiporter
K02028	42.485	23.6177	0.932331	2.36929e-07	1.65122e-05	polar amino acid transport system ATP-binding protein [EC:7.4.2.1]
K02028	42.485	23.6177	0.932331	2.36929e-07	1.65122e-05	polar amino acid transport system ATP-binding protein [EC:7.4.2.1]
K02028	42.485	23.6177	0.932331	2.36929e-07	1.65122e-05	polar amino acid transport system ATP-binding protein [EC:7.4.2.1]
K03571	11.4782	2.04472	0.932331	2.36929e-07	1.65122e-05	rod shape-determining protein MreD
K03571	11.4782	2.04472	0.932331	2.36929e-07	1.65122e-05	rod shape-determining protein MreD
K07038	24.4966	3.431	0.932331	2.36929e-07	1.65122e-05	inner membrane protein
K07315	15.1187	1.72232	0.932331	2.36929e-07	1.65122e-05	phosphoserine phosphatase RsbU/P [EC:3.1.3.3]
K07315	15.1187	1.72232	0.932331	2.36929e-07	1.65122e-05	phosphoserine phosphatase RsbU/P [EC:3.1.3.3]
K07315	15.1187	1.72232	0.932331	2.36929e-07	1.65122e-05	phosphoserine phosphatase RsbU/P [EC:3.1.3.3]
K07486	114.917	13.4596	0.932331	2.36929e-07	1.65122e-05	transposase
K09936	20.2767	2.15432	0.932331	2.36929e-07	1.65122e-05	bacterial/archaeal transporter family-2 protein
K09936	20.2767	2.15432	0.932331	2.36929e-07	1.65122e-05	bacterial/archaeal transporter family-2 protein
K09936	20.2767	2.15432	0.932331	2.36929e-07	1.65122e-05	bacterial/archaeal transporter family-2 protein
K09940	10.5994	1.76039	0.932331	2.36929e-07	1.65122e-05	uncharacterized protein
K11535	16.9617	1.60947	0.932331	2.36929e-07	1.65122e-05	nucleoside transport protein
K11535	16.9617	1.60947	0.932331	2.36929e-07	1.65122e-05	nucleoside transport protein
K14060	62.8687	11.8436	0.932331	2.36929e-07	1.65122e-05	putative DNA-invertase from lambdoid prophage Rac
K22391	11.7905	1.49954	0.932331	2.36929e-07	1.65122e-05	GTP cyclohydrolase I [EC:3.5.4.16]
K22391	11.7905	1.49954	0.932331	2.36929e-07	1.65122e-05	GTP cyclohydrolase I [EC:3.5.4.16]
K25031	13.1969	1.7127	0.932331	2.36929e-07	1.65122e-05	gluconokinase [EC:2.7.1.12]
K25031	13.1969	1.7127	0.932331	2.36929e-07	1.65122e-05	gluconokinase [EC:2.7.1.12]
K00243	13.4603	1.76074	0.924812	3.39517e-07	2.10327e-05	uncharacterized protein
K01286	12.7264	1.61185	0.924812	3.39517e-07	2.10327e-05	D-alanyl-D-alanine carboxypeptidase [EC:3.4.16.4]
K01286	12.7264	1.61185	0.924812	3.39517e-07	2.10327e-05	D-alanyl-D-alanine carboxypeptidase [EC:3.4.16.4]
K01428	13.7938	3.2787	0.924812	3.39517e-07	2.10327e-05	urease subunit alpha [EC:3.5.1.5]
K01428	13.7938	3.2787	0.924812	3.39517e-07	2.10327e-05	urease subunit alpha [EC:3.5.1.5]
K01428	13.7938	3.2787	0.924812	3.39517e-07	2.10327e-05	urease subunit alpha [EC:3.5.1.5]
K01428	13.7938	3.2787	0.924812	3.39517e-07	2.10327e-05	urease subunit alpha [EC:3.5.1.5]
K01428	13.7938	3.2787	0.924812	3.39517e-07	2.10327e-05	urease subunit alpha [EC:3.5.1.5]
K01760	37.7368	5.2347	0.924812	3.39517e-07	2.10327e-05	cysteine-S-conjugate beta-lyase [EC:4.4.1.13]
K01760	37.7368	5.2347	0.924812	3.39517e-07	2.10327e-05	cysteine-S-conjugate beta-lyase [EC:4.4.1.13]
K01760	37.7368	5.2347	0.924812	3.39517e-07	2.10327e-05	cysteine-S-conjugate beta-lyase [EC:4.4.1.13]
K02518	17.0092	4.14454	0.924812	3.39517e-07	2.10327e-05	translation initiation factor IF-1
K02518	17.0092	4.14454	0.924812	3.39517e-07	2.10327e-05	translation initiation factor IF-1
K02622	13.5761	2.16852	0.924812	3.39517e-07	2.10327e-05	topoisomerase IV subunit B [EC:5.6.2.2]
K02622	13.5761	2.16852	0.924812	3.39517e-07	2.10327e-05	topoisomerase IV subunit B [EC:5.6.2.2]
K02622	13.5761	2.16852	0.924812	3.39517e-07	2.10327e-05	topoisomerase IV subunit B [EC:5.6.2.2]
K02622	13.5761	2.16852	0.924812	3.39517e-07	2.10327e-05	topoisomerase IV subunit B [EC:5.6.2.2]
K02622	13.5761	2.16852	0.924812	3.39517e-07	2.10327e-05	topoisomerase IV subunit B [EC:5.6.2.2]
K02622	13.5761	2.16852	0.924812	3.39517e-07	2.10327e-05	topoisomerase IV subunit B [EC:5.6.2.2]
K02622	13.5761	2.16852	0.924812	3.39517e-07	2.10327e-05	topoisomerase IV subunit B [EC:5.6.2.2]
K04041	15.699	1.73455	0.924812	3.39517e-07	2.10327e-05	fructose-1,6-bisphosphatase III [EC:3.1.3.11]
K04041	15.699	1.73455	0.924812	3.39517e-07	2.10327e-05	fructose-1,6-bisphosphatase III [EC:3.1.3.11]
K04041	15.699	1.73455	0.924812	3.39517e-07	2.10327e-05	fructose-1,6-bisphosphatase III [EC:3.1.3.11]
K04041	15.699	1.73455	0.924812	3.39517e-07	2.10327e-05	fructose-1,6-bisphosphatase III [EC:3.1.3.11]
K04041	15.699	1.73455	0.924812	3.39517e-07	2.10327e-05	fructose-1,6-bisphosphatase III [EC:3.1.3.11]
K04041	15.699	1.73455	0.924812	3.39517e-07	2.10327e-05	fructose-1,6-bisphosphatase III [EC:3.1.3.11]
K06881	16.7706	2.36557	0.924812	3.39517e-07	2.10327e-05	bifunctional oligoribonuclease and PAP phosphatase NrnA [EC:3.1.3.7 3.1.13.3]
K06881	16.7706	2.36557	0.924812	3.39517e-07	2.10327e-05	bifunctional oligoribonuclease and PAP phosphatase NrnA [EC:3.1.3.7 3.1.13.3]
K06881	16.7706	2.36557	0.924812	3.39517e-07	2.10327e-05	bifunctional oligoribonuclease and PAP phosphatase NrnA [EC:3.1.3.7 3.1.13.3]
K06881	16.7706	2.36557	0.924812	3.39517e-07	2.10327e-05	bifunctional oligoribonuclease and PAP phosphatase NrnA [EC:3.1.3.7 3.1.13.3]
K06881	16.7706	2.36557	0.924812	3.39517e-07	2.10327e-05	bifunctional oligoribonuclease and PAP phosphatase NrnA [EC:3.1.3.7 3.1.13.3]
K07035	27.1209	2.94566	0.924812	3.39517e-07	2.10327e-05	uncharacterized protein
K07284	40.6297	3.48999	0.924812	3.39517e-07	2.10327e-05	sortase A [EC:3.4.22.70]
K07284	40.6297	3.48999	0.924812	3.39517e-07	2.10327e-05	sortase A [EC:3.4.22.70]
K07284	40.6297	3.48999	0.924812	3.39517e-07	2.10327e-05	sortase A [EC:3.4.22.70]
K07284	40.6297	3.48999	0.924812	3.39517e-07	2.10327e-05	sortase A [EC:3.4.22.70]
K07284	40.6297	3.48999	0.924812	3.39517e-07	2.10327e-05	sortase A [EC:3.4.22.70]
K18369	14.6499	1.79401	0.924812	3.39517e-07	2.10327e-05	alcohol dehydrogenase [EC:1.1.1.-]
K18926	40.8056	5.3357	0.924812	3.39517e-07	2.10327e-05	MFS transporter, DHA2 family, lincomycin resistance protein
K18926	40.8056	5.3357	0.924812	3.39517e-07	2.10327e-05	MFS transporter, DHA2 family, lincomycin resistance protein
K00549	35.47	7.55982	0.917293	4.76301e-07	2.57629e-05	5-methyltetrahydropteroyltriglutamate--homocysteine methyltransferase [EC:2.1.1.14]
K00549	35.47	7.55982	0.917293	4.76301e-07	2.57629e-05	5-methyltetrahydropteroyltriglutamate--homocysteine methyltransferase [EC:2.1.1.14]
K00549	35.47	7.55982	0.917293	4.76301e-07	2.57629e-05	5-methyltetrahydropteroyltriglutamate--homocysteine methyltransferase [EC:2.1.1.14]
K01193	16.1945	2.02065	0.917293	4.76301e-07	2.57629e-05	beta-fructofuranosidase [EC:3.2.1.26]
K01193	16.1945	2.02065	0.917293	4.76301e-07	2.57629e-05	beta-fructofuranosidase [EC:3.2.1.26]
K01193	16.1945	2.02065	0.917293	4.76301e-07	2.57629e-05	beta-fructofuranosidase [EC:3.2.1.26]
K01271	28.1629	4.58445	0.917293	4.76301e-07	2.57629e-05	Xaa-Pro dipeptidase [EC:3.4.13.9]
K01271	28.1629	4.58445	0.917293	4.76301e-07	2.57629e-05	Xaa-Pro dipeptidase [EC:3.4.13.9]
K01271	28.1629	4.58445	0.917293	4.76301e-07	2.57629e-05	Xaa-Pro dipeptidase [EC:3.4.13.9]
K02030	50.1793	17.3131	0.917293	4.76301e-07	2.57629e-05	polar amino acid transport system substrate-binding protein
K02030	50.1793	17.3131	0.917293	4.76301e-07	2.57629e-05	polar amino acid transport system substrate-binding protein
K03320	15.0831	4.07823	0.917293	4.76301e-07	2.57629e-05	ammonium transporter, Amt family
K03320	15.0831	4.07823	0.917293	4.76301e-07	2.57629e-05	ammonium transporter, Amt family
K03546	16.236	2.54227	0.917293	4.76301e-07	2.57629e-05	DNA repair protein SbcC/Rad50
K03546	16.236	2.54227	0.917293	4.76301e-07	2.57629e-05	DNA repair protein SbcC/Rad50
K03546	16.236	2.54227	0.917293	4.76301e-07	2.57629e-05	DNA repair protein SbcC/Rad50
K03739	13.4551	1.92522	0.917293	4.76301e-07	2.57629e-05	membrane protein involved in D-alanine export
K03739	13.4551	1.92522	0.917293	4.76301e-07	2.57629e-05	membrane protein involved in D-alanine export
K03739	13.4551	1.92522	0.917293	4.76301e-07	2.57629e-05	membrane protein involved in D-alanine export
K03739	13.4551	1.92522	0.917293	4.76301e-07	2.57629e-05	membrane protein involved in D-alanine export
K03739	13.4551	1.92522	0.917293	4.76301e-07	2.57629e-05	membrane protein involved in D-alanine export
K03739	13.4551	1.92522	0.917293	4.76301e-07	2.57629e-05	membrane protein involved in D-alanine export
K04750	23.8355	3.84593	0.917293	4.76301e-07	2.57629e-05	PhnB protein
K05020	33.2448	2.72512	0.917293	4.76301e-07	2.57629e-05	glycine betaine transporter
K05020	33.2448	2.72512	0.917293	4.76301e-07	2.57629e-05	glycine betaine transporter
K11072	15.2303	2.22636	0.917293	4.76301e-07	2.57629e-05	spermidine/putrescine transport system ATP-binding protein [EC:7.6.2.11]
K11072	15.2303	2.22636	0.917293	4.76301e-07	2.57629e-05	spermidine/putrescine transport system ATP-binding protein [EC:7.6.2.11]
K11072	15.2303	2.22636	0.917293	4.76301e-07	2.57629e-05	spermidine/putrescine transport system ATP-binding protein [EC:7.6.2.11]
K11072	15.2303	2.22636	0.917293	4.76301e-07	2.57629e-05	spermidine/putrescine transport system ATP-binding protein [EC:7.6.2.11]
K14205	14.9048	1.81066	0.917293	4.76301e-07	2.57629e-05	phosphatidylglycerol lysyltransferase [EC:2.3.2.3]
K14205	14.9048	1.81066	0.917293	4.76301e-07	2.57629e-05	phosphatidylglycerol lysyltransferase [EC:2.3.2.3]
K14205	14.9048	1.81066	0.917293	4.76301e-07	2.57629e-05	phosphatidylglycerol lysyltransferase [EC:2.3.2.3]
K14205	14.9048	1.81066	0.917293	4.76301e-07	2.57629e-05	phosphatidylglycerol lysyltransferase [EC:2.3.2.3]
K14205	14.9048	1.81066	0.917293	4.76301e-07	2.57629e-05	phosphatidylglycerol lysyltransferase [EC:2.3.2.3]
K14205	14.9048	1.81066	0.917293	4.76301e-07	2.57629e-05	phosphatidylglycerol lysyltransferase [EC:2.3.2.3]
K15583	14.4431	1.71281	0.917293	4.76301e-07	2.57629e-05	oligopeptide transport system ATP-binding protein
K15583	14.4431	1.71281	0.917293	4.76301e-07	2.57629e-05	oligopeptide transport system ATP-binding protein
K15583	14.4431	1.71281	0.917293	4.76301e-07	2.57629e-05	oligopeptide transport system ATP-binding protein
K15583	14.4431	1.71281	0.917293	4.76301e-07	2.57629e-05	oligopeptide transport system ATP-binding protein
K15583	14.4431	1.71281	0.917293	4.76301e-07	2.57629e-05	oligopeptide transport system ATP-binding protein
K23675	22.4434	2.75445	0.917293	4.76301e-07	2.57629e-05	riboflavin transporter
K23675	22.4434	2.75445	0.917293	4.76301e-07	2.57629e-05	riboflavin transporter
K02777	24.5872	2.44165	0.909774	6.64379e-07	3.29823e-05	sugar PTS system EIIA component [EC:2.7.1.-]
K02777	24.5872	2.44165	0.909774	6.64379e-07	3.29823e-05	sugar PTS system EIIA component [EC:2.7.1.-]
K02777	24.5872	2.44165	0.909774	6.64379e-07	3.29823e-05	sugar PTS system EIIA component [EC:2.7.1.-]
K02777	24.5872	2.44165	0.909774	6.64379e-07	3.29823e-05	sugar PTS system EIIA component [EC:2.7.1.-]
K02777	24.5872	2.44165	0.909774	6.64379e-07	3.29823e-05	sugar PTS system EIIA component [EC:2.7.1.-]
K02777	24.5872	2.44165	0.909774	6.64379e-07	3.29823e-05	sugar PTS system EIIA component [EC:2.7.1.-]
K02777	24.5872	2.44165	0.909774	6.64379e-07	3.29823e-05	sugar PTS system EIIA component [EC:2.7.1.-]
K02777	24.5872	2.44165	0.909774	6.64379e-07	3.29823e-05	sugar PTS system EIIA component [EC:2.7.1.-]
K02777	24.5872	2.44165	0.909774	6.64379e-07	3.29823e-05	sugar PTS system EIIA component [EC:2.7.1.-]
K02777	24.5872	2.44165	0.909774	6.64379e-07	3.29823e-05	sugar PTS system EIIA component [EC:2.7.1.-]
K02777	24.5872	2.44165	0.909774	6.64379e-07	3.29823e-05	sugar PTS system EIIA component [EC:2.7.1.-]
K02777	24.5872	2.44165	0.909774	6.64379e-07	3.29823e-05	sugar PTS system EIIA component [EC:2.7.1.-]
K02777	24.5872	2.44165	0.909774	6.64379e-07	3.29823e-05	sugar PTS system EIIA component [EC:2.7.1.-]
K02777	24.5872	2.44165	0.909774	6.64379e-07	3.29823e-05	sugar PTS system EIIA component [EC:2.7.1.-]
K03190	13.3663	2.94158	0.909774	6.64379e-07	3.29823e-05	urease accessory protein
K03455	16.2309	3.07702	0.909774	6.64379e-07	3.29823e-05	monovalent cation:H+ antiporter-2, CPA2 family
K03455	16.2309	3.07702	0.909774	6.64379e-07	3.29823e-05	monovalent cation:H+ antiporter-2, CPA2 family
K04085	22.0803	4.71222	0.909774	6.64379e-07	3.29823e-05	tRNA 2-thiouridine synthesizing protein A [EC:2.8.1.-]
K04085	22.0803	4.71222	0.909774	6.64379e-07	3.29823e-05	tRNA 2-thiouridine synthesizing protein A [EC:2.8.1.-]
K04085	22.0803	4.71222	0.909774	6.64379e-07	3.29823e-05	tRNA 2-thiouridine synthesizing protein A [EC:2.8.1.-]
K05896	17.6151	3.67505	0.909774	6.64379e-07	3.29823e-05	segregation and condensation protein A
K05896	17.6151	3.67505	0.909774	6.64379e-07	3.29823e-05	segregation and condensation protein A
K07171	17.207	3.57927	0.909774	6.64379e-07	3.29823e-05	mRNA interferase MazF [EC:3.1.-.-]
K07171	17.207	3.57927	0.909774	6.64379e-07	3.29823e-05	mRNA interferase MazF [EC:3.1.-.-]
K10009	14.7582	2.2793	0.909774	6.64379e-07	3.29823e-05	L-cystine transport system permease protein
K10009	14.7582	2.2793	0.909774	6.64379e-07	3.29823e-05	L-cystine transport system permease protein
K10009	14.7582	2.2793	0.909774	6.64379e-07	3.29823e-05	L-cystine transport system permease protein
K13953	11.5146	2.02566	0.909774	6.64379e-07	3.29823e-05	alcohol dehydrogenase, propanol-preferring [EC:1.1.1.1]
K13953	11.5146	2.02566	0.909774	6.64379e-07	3.29823e-05	alcohol dehydrogenase, propanol-preferring [EC:1.1.1.1]
K13953	11.5146	2.02566	0.909774	6.64379e-07	3.29823e-05	alcohol dehydrogenase, propanol-preferring [EC:1.1.1.1]
K13953	11.5146	2.02566	0.909774	6.64379e-07	3.29823e-05	alcohol dehydrogenase, propanol-preferring [EC:1.1.1.1]
K13953	11.5146	2.02566	0.909774	6.64379e-07	3.29823e-05	alcohol dehydrogenase, propanol-preferring [EC:1.1.1.1]
K13953	11.5146	2.02566	0.909774	6.64379e-07	3.29823e-05	alcohol dehydrogenase, propanol-preferring [EC:1.1.1.1]
K13953	11.5146	2.02566	0.909774	6.64379e-07	3.29823e-05	alcohol dehydrogenase, propanol-preferring [EC:1.1.1.1]
K13953	11.5146	2.02566	0.909774	6.64379e-07	3.29823e-05	alcohol dehydrogenase, propanol-preferring [EC:1.1.1.1]
K13953	11.5146	2.02566	0.909774	6.64379e-07	3.29823e-05	alcohol dehydrogenase, propanol-preferring [EC:1.1.1.1]
K13953	11.5146	2.02566	0.909774	6.64379e-07	3.29823e-05	alcohol dehydrogenase, propanol-preferring [EC:1.1.1.1]
K25619	24.6834	2.43833	0.909774	6.64379e-07	3.29823e-05	lipoteichoic acid glycosylation protein
K25619	24.6834	2.43833	0.909774	6.64379e-07	3.29823e-05	lipoteichoic acid glycosylation protein
K25619	24.6834	2.43833	0.909774	6.64379e-07	3.29823e-05	lipoteichoic acid glycosylation protein
K00925	20.7484	5.65284	0.902256	9.11079e-07	3.9074e-05	acetate kinase [EC:2.7.2.1]
K00925	20.7484	5.65284	0.902256	9.11079e-07	3.9074e-05	acetate kinase [EC:2.7.2.1]
K00925	20.7484	5.65284	0.902256	9.11079e-07	3.9074e-05	acetate kinase [EC:2.7.2.1]
K00925	20.7484	5.65284	0.902256	9.11079e-07	3.9074e-05	acetate kinase [EC:2.7.2.1]
K00925	20.7484	5.65284	0.902256	9.11079e-07	3.9074e-05	acetate kinase [EC:2.7.2.1]
K00925	20.7484	5.65284	0.902256	9.11079e-07	3.9074e-05	acetate kinase [EC:2.7.2.1]
K00958	14.578	2.55769	0.902256	9.11079e-07	3.9074e-05	sulfate adenylyltransferase [EC:2.7.7.4]
K00958	14.578	2.55769	0.902256	9.11079e-07	3.9074e-05	sulfate adenylyltransferase [EC:2.7.7.4]
K00958	14.578	2.55769	0.902256	9.11079e-07	3.9074e-05	sulfate adenylyltransferase [EC:2.7.7.4]
K00958	14.578	2.55769	0.902256	9.11079e-07	3.9074e-05	sulfate adenylyltransferase [EC:2.7.7.4]
K00958	14.578	2.55769	0.902256	9.11079e-07	3.9074e-05	sulfate adenylyltransferase [EC:2.7.7.4]
K01356	20.3888	4.34019	0.902256	9.11079e-07	3.9074e-05	repressor LexA [EC:3.4.21.88]
K01356	20.3888	4.34019	0.902256	9.11079e-07	3.9074e-05	repressor LexA [EC:3.4.21.88]
K01356	20.3888	4.34019	0.902256	9.11079e-07	3.9074e-05	repressor LexA [EC:3.4.21.88]
K01356	20.3888	4.34019	0.902256	9.11079e-07	3.9074e-05	repressor LexA [EC:3.4.21.88]
K01356	20.3888	4.34019	0.902256	9.11079e-07	3.9074e-05	repressor LexA [EC:3.4.21.88]
K01462	35.8808	22.3365	0.902256	9.11079e-07	3.9074e-05	peptide deformylase [EC:3.5.1.88]
K01462	35.8808	22.3365	0.902256	9.11079e-07	3.9074e-05	peptide deformylase [EC:3.5.1.88]
K01926	12.8891	2.06954	0.902256	9.11079e-07	3.9074e-05	redox-sensing transcriptional repressor
K01926	12.8891	2.06954	0.902256	9.11079e-07	3.9074e-05	redox-sensing transcriptional repressor
K02244	10.2836	1.47738	0.902256	9.11079e-07	3.9074e-05	competence protein ComGB
K02244	10.2836	1.47738	0.902256	9.11079e-07	3.9074e-05	competence protein ComGB
K03763	15.2148	1.83148	0.902256	9.11079e-07	3.9074e-05	DNA polymerase III subunit alpha, Gram-positive type [EC:2.7.7.7]
K03763	15.2148	1.83148	0.902256	9.11079e-07	3.9074e-05	DNA polymerase III subunit alpha, Gram-positive type [EC:2.7.7.7]
K03763	15.2148	1.83148	0.902256	9.11079e-07	3.9074e-05	DNA polymerase III subunit alpha, Gram-positive type [EC:2.7.7.7]
K03763	15.2148	1.83148	0.902256	9.11079e-07	3.9074e-05	DNA polymerase III subunit alpha, Gram-positive type [EC:2.7.7.7]
K03763	15.2148	1.83148	0.902256	9.11079e-07	3.9074e-05	DNA polymerase III subunit alpha, Gram-positive type [EC:2.7.7.7]
K03763	15.2148	1.83148	0.902256	9.11079e-07	3.9074e-05	DNA polymerase III subunit alpha, Gram-positive type [EC:2.7.7.7]
K03763	15.2148	1.83148	0.902256	9.11079e-07	3.9074e-05	DNA polymerase III subunit alpha, Gram-positive type [EC:2.7.7.7]
K03763	15.2148	1.83148	0.902256	9.11079e-07	3.9074e-05	DNA polymerase III subunit alpha, Gram-positive type [EC:2.7.7.7]
K03930	25.1898	2.83936	0.902256	9.11079e-07	3.9074e-05	putative tributyrin esterase [EC:3.1.1.-]
K04074	22.2224	4.00641	0.902256	9.11079e-07	3.9074e-05	cell division initiation protein
K04074	22.2224	4.00641	0.902256	9.11079e-07	3.9074e-05	cell division initiation protein
K06024	17.0191	4.17194	0.902256	9.11079e-07	3.9074e-05	segregation and condensation protein B
K06024	17.0191	4.17194	0.902256	9.11079e-07	3.9074e-05	segregation and condensation protein B
K07240	10.5268	1.54559	0.902256	9.11079e-07	3.9074e-05	chromate transporter
K07240	10.5268	1.54559	0.902256	9.11079e-07	3.9074e-05	chromate transporter
K07456	14.8108	2.04564	0.902256	9.11079e-07	3.9074e-05	DNA mismatch repair protein MutS2
K07456	14.8108	2.04564	0.902256	9.11079e-07	3.9074e-05	DNA mismatch repair protein MutS2
K07456	14.8108	2.04564	0.902256	9.11079e-07	3.9074e-05	DNA mismatch repair protein MutS2
K12257	11.7143	1.291	0.902256	9.11079e-07	3.9074e-05	SecD/SecF fusion protein
K12257	11.7143	1.291	0.902256	9.11079e-07	3.9074e-05	SecD/SecF fusion protein
K12257	11.7143	1.291	0.902256	9.11079e-07	3.9074e-05	SecD/SecF fusion protein
K12257	11.7143	1.291	0.902256	9.11079e-07	3.9074e-05	SecD/SecF fusion protein
K12257	11.7143	1.291	0.902256	9.11079e-07	3.9074e-05	SecD/SecF fusion protein
K18707	12.6582	1.67715	0.902256	9.11079e-07	3.9074e-05	threonylcarbamoyladenosine tRNA methylthiotransferase MtaB [EC:2.8.4.5]
K18707	12.6582	1.67715	0.902256	9.11079e-07	3.9074e-05	threonylcarbamoyladenosine tRNA methylthiotransferase MtaB [EC:2.8.4.5]
K18707	12.6582	1.67715	0.902256	9.11079e-07	3.9074e-05	threonylcarbamoyladenosine tRNA methylthiotransferase MtaB [EC:2.8.4.5]
K23775	44.7873	21.8799	0.902256	9.11079e-07	3.9074e-05	MarR family transcriptional regulator, organic hydroperoxide resistance regulator
K23775	44.7873	21.8799	0.902256	9.11079e-07	3.9074e-05	MarR family transcriptional regulator, organic hydroperoxide resistance regulator
K24866	14.8623	2.13077	0.902256	9.11079e-07	3.9074e-05	precorrin-2 dehydrogenase [EC:1.3.1.76]
K24866	14.8623	2.13077	0.902256	9.11079e-07	3.9074e-05	precorrin-2 dehydrogenase [EC:1.3.1.76]
K01154	17.8445	3.74152	0.894737	1.24083e-06	4.99639e-05	type I restriction enzyme, S subunit [EC:3.1.21.3]
K01154	17.8445	3.74152	0.894737	1.24083e-06	4.99639e-05	type I restriction enzyme, S subunit [EC:3.1.21.3]
K01154	17.8445	3.74152	0.894737	1.24083e-06	4.99639e-05	type I restriction enzyme, S subunit [EC:3.1.21.3]
K01620	15.5533	2.61031	0.894737	1.24083e-06	4.99639e-05	threonine aldolase [EC:4.1.2.48]
K01620	15.5533	2.61031	0.894737	1.24083e-06	4.99639e-05	threonine aldolase [EC:4.1.2.48]
K02791	16.4514	1.47818	0.894737	1.24083e-06	4.99639e-05	maltose/glucose PTS system EIICB component [EC:2.7.1.199 2.7.1.208]
K02791	16.4514	1.47818	0.894737	1.24083e-06	4.99639e-05	maltose/glucose PTS system EIICB component [EC:2.7.1.199 2.7.1.208]
K02791	16.4514	1.47818	0.894737	1.24083e-06	4.99639e-05	maltose/glucose PTS system EIICB component [EC:2.7.1.199 2.7.1.208]
K02791	16.4514	1.47818	0.894737	1.24083e-06	4.99639e-05	maltose/glucose PTS system EIICB component [EC:2.7.1.199 2.7.1.208]
K02791	16.4514	1.47818	0.894737	1.24083e-06	4.99639e-05	maltose/glucose PTS system EIICB component [EC:2.7.1.199 2.7.1.208]
K02791	16.4514	1.47818	0.894737	1.24083e-06	4.99639e-05	maltose/glucose PTS system EIICB component [EC:2.7.1.199 2.7.1.208]
K02791	16.4514	1.47818	0.894737	1.24083e-06	4.99639e-05	maltose/glucose PTS system EIICB component [EC:2.7.1.199 2.7.1.208]
K02791	16.4514	1.47818	0.894737	1.24083e-06	4.99639e-05	maltose/glucose PTS system EIICB component [EC:2.7.1.199 2.7.1.208]
K03502	11.7399	2.16162	0.894737	1.24083e-06	4.99639e-05	DNA polymerase V
K03502	11.7399	2.16162	0.894737	1.24083e-06	4.99639e-05	DNA polymerase V
K07030	18.5601	2.61937	0.894737	1.24083e-06	4.99639e-05	fatty acid kinase [EC:2.7.2.18]
K07030	18.5601	2.61937	0.894737	1.24083e-06	4.99639e-05	fatty acid kinase [EC:2.7.2.18]
K07139	14.9755	1.97447	0.894737	1.24083e-06	4.99639e-05	uncharacterized protein
K13714	12.7276	1.27163	0.894737	1.24083e-06	4.99639e-05	bifunctional autolysin [EC:3.5.1.28 3.2.1.96]
K13714	12.7276	1.27163	0.894737	1.24083e-06	4.99639e-05	bifunctional autolysin [EC:3.5.1.28 3.2.1.96]
K13714	12.7276	1.27163	0.894737	1.24083e-06	4.99639e-05	bifunctional autolysin [EC:3.5.1.28 3.2.1.96]
K14761	18.4648	2.38303	1	1.37879e-06	5.4942e-05	ribosome-associated protein
K14761	18.4648	2.38303	1	1.37879e-06	5.4942e-05	ribosome-associated protein
K00004	15.7175	1.22732	1	1.38719e-06	5.4942e-05	(R,R)-butanediol dehydrogenase / meso-butanediol dehydrogenase / diacetyl reductase [EC:1.1.1.4 1.1.1.- 1.1.1.303]
K00004	15.7175	1.22732	1	1.38719e-06	5.4942e-05	(R,R)-butanediol dehydrogenase / meso-butanediol dehydrogenase / diacetyl reductase [EC:1.1.1.4 1.1.1.- 1.1.1.303]
K00004	15.7175	1.22732	1	1.38719e-06	5.4942e-05	(R,R)-butanediol dehydrogenase / meso-butanediol dehydrogenase / diacetyl reductase [EC:1.1.1.4 1.1.1.- 1.1.1.303]
K05570	22.421	1.25805	1	1.38719e-06	5.4942e-05	multicomponent Na+:H+ antiporter subunit F
K05570	22.421	1.25805	1	1.38719e-06	5.4942e-05	multicomponent Na+:H+ antiporter subunit F
K00254	18.8164	5.25593	0.887218	1.66828e-06	5.8133e-05	dihydroorotate dehydrogenase [EC:1.3.5.2]
K00254	18.8164	5.25593	0.887218	1.66828e-06	5.8133e-05	dihydroorotate dehydrogenase [EC:1.3.5.2]
K00625	17.6288	1.85872	0.887218	1.66828e-06	5.8133e-05	phosphate acetyltransferase [EC:2.3.1.8]
K00625	17.6288	1.85872	0.887218	1.66828e-06	5.8133e-05	phosphate acetyltransferase [EC:2.3.1.8]
K00625	17.6288	1.85872	0.887218	1.66828e-06	5.8133e-05	phosphate acetyltransferase [EC:2.3.1.8]
K00625	17.6288	1.85872	0.887218	1.66828e-06	5.8133e-05	phosphate acetyltransferase [EC:2.3.1.8]
K00625	17.6288	1.85872	0.887218	1.66828e-06	5.8133e-05	phosphate acetyltransferase [EC:2.3.1.8]
K00625	17.6288	1.85872	0.887218	1.66828e-06	5.8133e-05	phosphate acetyltransferase [EC:2.3.1.8]
K00712	45.3353	5.61486	0.887218	1.66828e-06	5.8133e-05	poly(glycerol-phosphate) alpha-glucosyltransferase [EC:2.4.1.52]
K00712	45.3353	5.61486	0.887218	1.66828e-06	5.8133e-05	poly(glycerol-phosphate) alpha-glucosyltransferase [EC:2.4.1.52]
K00712	45.3353	5.61486	0.887218	1.66828e-06	5.8133e-05	poly(glycerol-phosphate) alpha-glucosyltransferase [EC:2.4.1.52]
K00712	45.3353	5.61486	0.887218	1.66828e-06	5.8133e-05	poly(glycerol-phosphate) alpha-glucosyltransferase [EC:2.4.1.52]
K01703	17.6227	5.14815	0.887218	1.66828e-06	5.8133e-05	3-isopropylmalate/(R)-2-methylmalate dehydratase large subunit [EC:4.2.1.33 4.2.1.35]
K01703	17.6227	5.14815	0.887218	1.66828e-06	5.8133e-05	3-isopropylmalate/(R)-2-methylmalate dehydratase large subunit [EC:4.2.1.33 4.2.1.35]
K01703	17.6227	5.14815	0.887218	1.66828e-06	5.8133e-05	3-isopropylmalate/(R)-2-methylmalate dehydratase large subunit [EC:4.2.1.33 4.2.1.35]
K01703	17.6227	5.14815	0.887218	1.66828e-06	5.8133e-05	3-isopropylmalate/(R)-2-methylmalate dehydratase large subunit [EC:4.2.1.33 4.2.1.35]
K01703	17.6227	5.14815	0.887218	1.66828e-06	5.8133e-05	3-isopropylmalate/(R)-2-methylmalate dehydratase large subunit [EC:4.2.1.33 4.2.1.35]
K01739	13.3007	2.39508	0.887218	1.66828e-06	5.8133e-05	cystathionine gamma-synthase [EC:2.5.1.48]
K01739	13.3007	2.39508	0.887218	1.66828e-06	5.8133e-05	cystathionine gamma-synthase [EC:2.5.1.48]
K01739	13.3007	2.39508	0.887218	1.66828e-06	5.8133e-05	cystathionine gamma-synthase [EC:2.5.1.48]
K01739	13.3007	2.39508	0.887218	1.66828e-06	5.8133e-05	cystathionine gamma-synthase [EC:2.5.1.48]
K05275	8.22771	1.61071	0.887218	1.66828e-06	5.8133e-05	pyridoxine 4-dehydrogenase [EC:1.1.1.65]
K05275	8.22771	1.61071	0.887218	1.66828e-06	5.8133e-05	pyridoxine 4-dehydrogenase [EC:1.1.1.65]
K06023	16.4098	3.64861	0.887218	1.66828e-06	5.8133e-05	HPr kinase/phosphorylase [EC:2.7.11.- 2.7.4.-]
K06956	18.5497	2.89617	0.887218	1.66828e-06	5.8133e-05	uncharacterized protein
K06959	16.8089	3.13554	0.887218	1.66828e-06	5.8133e-05	protein Tex
K07238	18.5848	1.9822	0.887218	1.66828e-06	5.8133e-05	zinc transporter, ZIP family
K07238	18.5848	1.9822	0.887218	1.66828e-06	5.8133e-05	zinc transporter, ZIP family
K07487	56.5699	2.67835	0.887218	1.66828e-06	5.8133e-05	transposase
K09007	15.1779	2.96756	0.887218	1.66828e-06	5.8133e-05	GTP cyclohydrolase IB [EC:3.5.4.16]
K09007	15.1779	2.96756	0.887218	1.66828e-06	5.8133e-05	GTP cyclohydrolase IB [EC:3.5.4.16]
K09685	15.1651	2.31845	0.887218	1.66828e-06	5.8133e-05	purine operon repressor
K09685	15.1651	2.31845	0.887218	1.66828e-06	5.8133e-05	purine operon repressor
K18979	13.4913	2.53465	0.887218	1.66828e-06	5.8133e-05	epoxyqueuosine reductase [EC:1.17.99.6]
K18979	13.4913	2.53465	0.887218	1.66828e-06	5.8133e-05	epoxyqueuosine reductase [EC:1.17.99.6]
K18979	13.4913	2.53465	0.887218	1.66828e-06	5.8133e-05	epoxyqueuosine reductase [EC:1.17.99.6]
K20118	14.2195	1.27966	0.887218	1.66828e-06	5.8133e-05	glucose PTS system EIICBA or EIICB component [EC:2.7.1.199]
K20118	14.2195	1.27966	0.887218	1.66828e-06	5.8133e-05	glucose PTS system EIICBA or EIICB component [EC:2.7.1.199]
K20118	14.2195	1.27966	0.887218	1.66828e-06	5.8133e-05	glucose PTS system EIICBA or EIICB component [EC:2.7.1.199]
K20118	14.2195	1.27966	0.887218	1.66828e-06	5.8133e-05	glucose PTS system EIICBA or EIICB component [EC:2.7.1.199]
K20118	14.2195	1.27966	0.887218	1.66828e-06	5.8133e-05	glucose PTS system EIICBA or EIICB component [EC:2.7.1.199]
K20118	14.2195	1.27966	0.887218	1.66828e-06	5.8133e-05	glucose PTS system EIICBA or EIICB component [EC:2.7.1.199]
K22441	14.9407	2.03102	0.887218	1.66828e-06	5.8133e-05	diamine N-acetyltransferase [EC:2.3.1.57]
K22441	14.9407	2.03102	0.887218	1.66828e-06	5.8133e-05	diamine N-acetyltransferase [EC:2.3.1.57]
K23753	16.1285	1.98465	0.887218	1.66828e-06	5.8133e-05	AMP-polyphosphate phosphotransferase [EC:2.7.4.33]
K23753	16.1285	1.98465	0.887218	1.66828e-06	5.8133e-05	AMP-polyphosphate phosphotransferase [EC:2.7.4.33]
K26139	13.6518	1.80616	0.887218	1.66828e-06	5.8133e-05	nitrite reductase [NAD(P)H] large subunit [EC:1.7.1.4]
K26139	13.6518	1.80616	0.887218	1.66828e-06	5.8133e-05	nitrite reductase [NAD(P)H] large subunit [EC:1.7.1.4]
K00824	12.6316	1.43238	0.984962	1.99453e-06	6.88398e-05	D-alanine transaminase [EC:2.6.1.21]
K00824	12.6316	1.43238	0.984962	1.99453e-06	6.88398e-05	D-alanine transaminase [EC:2.6.1.21]
K00824	12.6316	1.43238	0.984962	1.99453e-06	6.88398e-05	D-alanine transaminase [EC:2.6.1.21]
K00824	12.6316	1.43238	0.984962	1.99453e-06	6.88398e-05	D-alanine transaminase [EC:2.6.1.21]
K00824	12.6316	1.43238	0.984962	1.99453e-06	6.88398e-05	D-alanine transaminase [EC:2.6.1.21]
K00824	12.6316	1.43238	0.984962	1.99453e-06	6.88398e-05	D-alanine transaminase [EC:2.6.1.21]
K00824	12.6316	1.43238	0.984962	1.99453e-06	6.88398e-05	D-alanine transaminase [EC:2.6.1.21]
K15523	14.7093	1.52807	0.984962	1.99453e-06	6.88398e-05	protein-ribulosamine 3-kinase [EC:2.7.1.172]
K15523	14.7093	1.52807	0.984962	1.99453e-06	6.88398e-05	protein-ribulosamine 3-kinase [EC:2.7.1.172]
K19168	11.1465	1.16541	0.977444	2.13947e-06	7.17592e-05	toxin CptA
K19168	11.1465	1.16541	0.977444	2.13947e-06	7.17592e-05	toxin CptA
K01579	14.9284	2.6768	0.879699	2.22763e-06	7.17592e-05	aspartate 1-decarboxylase [EC:4.1.1.11]
K01579	14.9284	2.6768	0.879699	2.22763e-06	7.17592e-05	aspartate 1-decarboxylase [EC:4.1.1.11]
K01579	14.9284	2.6768	0.879699	2.22763e-06	7.17592e-05	aspartate 1-decarboxylase [EC:4.1.1.11]
K06518	26.1141	3.79141	0.879699	2.22763e-06	7.17592e-05	holin-like protein
K06518	26.1141	3.79141	0.879699	2.22763e-06	7.17592e-05	holin-like protein
K06969	12.75	1.94411	0.879699	2.22763e-06	7.17592e-05	23S rRNA (cytosine1962-C5)-methyltransferase [EC:2.1.1.191]
K06969	12.75	1.94411	0.879699	2.22763e-06	7.17592e-05	23S rRNA (cytosine1962-C5)-methyltransferase [EC:2.1.1.191]
K06969	12.75	1.94411	0.879699	2.22763e-06	7.17592e-05	23S rRNA (cytosine1962-C5)-methyltransferase [EC:2.1.1.191]
K19302	32.4276	4.91535	0.879699	2.22763e-06	7.17592e-05	undecaprenyl-diphosphatase [EC:3.6.1.27]
K19302	32.4276	4.91535	0.879699	2.22763e-06	7.17592e-05	undecaprenyl-diphosphatase [EC:3.6.1.27]
K19302	32.4276	4.91535	0.879699	2.22763e-06	7.17592e-05	undecaprenyl-diphosphatase [EC:3.6.1.27]
K19302	32.4276	4.91535	0.879699	2.22763e-06	7.17592e-05	undecaprenyl-diphosphatase [EC:3.6.1.27]
K19302	32.4276	4.91535	0.879699	2.22763e-06	7.17592e-05	undecaprenyl-diphosphatase [EC:3.6.1.27]
K22927	19.6735	2.20057	0.879699	2.22763e-06	7.17592e-05	cyclic-di-AMP phosphodiesterase [EC:3.1.4.59]
K22927	19.6735	2.20057	0.879699	2.22763e-06	7.17592e-05	cyclic-di-AMP phosphodiesterase [EC:3.1.4.59]
K22210	8.2049	0.580328	0.977444	2.37319e-06	7.57356e-05	D-glutamate cyclase [EC:4.2.1.48]
K22210	8.2049	0.580328	0.977444	2.37319e-06	7.57356e-05	D-glutamate cyclase [EC:4.2.1.48]
K03187	12.9826	1.5355	0.977444	2.38241e-06	7.57356e-05	urease accessory protein
K22043	11.6065	1.12998	0.969925	2.56636e-06	8.1227e-05	ArsR family transcriptional regulator, zinc-responsive transcriptional repressor
K22043	11.6065	1.12998	0.969925	2.56636e-06	8.1227e-05	ArsR family transcriptional regulator, zinc-responsive transcriptional repressor
K04749	12.3586	1.28254	0.969925	2.78306e-06	8.56748e-05	anti-sigma B factor antagonist
K04749	12.3586	1.28254	0.969925	2.78306e-06	8.56748e-05	anti-sigma B factor antagonist
K06412	15.1563	1.21129	0.969925	2.78306e-06	8.56748e-05	stage V sporulation protein G
K01479	17.6071	1.96722	0.969925	2.85312e-06	8.56748e-05	formiminoglutamase [EC:3.5.3.8]
K01479	17.6071	1.96722	0.969925	2.85312e-06	8.56748e-05	formiminoglutamase [EC:3.5.3.8]
K00208	20.6359	4.29735	0.87218	2.9433e-06	8.56748e-05	enoyl-[acyl-carrier protein] reductase I [EC:1.3.1.9 1.3.1.10]
K00208	20.6359	4.29735	0.87218	2.9433e-06	8.56748e-05	enoyl-[acyl-carrier protein] reductase I [EC:1.3.1.9 1.3.1.10]
K00208	20.6359	4.29735	0.87218	2.9433e-06	8.56748e-05	enoyl-[acyl-carrier protein] reductase I [EC:1.3.1.9 1.3.1.10]
K00208	20.6359	4.29735	0.87218	2.9433e-06	8.56748e-05	enoyl-[acyl-carrier protein] reductase I [EC:1.3.1.9 1.3.1.10]
K00208	20.6359	4.29735	0.87218	2.9433e-06	8.56748e-05	enoyl-[acyl-carrier protein] reductase I [EC:1.3.1.9 1.3.1.10]
K00208	20.6359	4.29735	0.87218	2.9433e-06	8.56748e-05	enoyl-[acyl-carrier protein] reductase I [EC:1.3.1.9 1.3.1.10]
K00208	20.6359	4.29735	0.87218	2.9433e-06	8.56748e-05	enoyl-[acyl-carrier protein] reductase I [EC:1.3.1.9 1.3.1.10]
K01610	13.7845	3.2359	0.87218	2.9433e-06	8.56748e-05	phosphoenolpyruvate carboxykinase (ATP) [EC:4.1.1.49]
K01610	13.7845	3.2359	0.87218	2.9433e-06	8.56748e-05	phosphoenolpyruvate carboxykinase (ATP) [EC:4.1.1.49]
K01610	13.7845	3.2359	0.87218	2.9433e-06	8.56748e-05	phosphoenolpyruvate carboxykinase (ATP) [EC:4.1.1.49]
K01610	13.7845	3.2359	0.87218	2.9433e-06	8.56748e-05	phosphoenolpyruvate carboxykinase (ATP) [EC:4.1.1.49]
K01610	13.7845	3.2359	0.87218	2.9433e-06	8.56748e-05	phosphoenolpyruvate carboxykinase (ATP) [EC:4.1.1.49]
K03151	14.4103	1.91001	0.87218	2.9433e-06	8.56748e-05	tRNA uracil 4-sulfurtransferase [EC:2.8.1.4]
K03151	14.4103	1.91001	0.87218	2.9433e-06	8.56748e-05	tRNA uracil 4-sulfurtransferase [EC:2.8.1.4]
K03151	14.4103	1.91001	0.87218	2.9433e-06	8.56748e-05	tRNA uracil 4-sulfurtransferase [EC:2.8.1.4]
K03151	14.4103	1.91001	0.87218	2.9433e-06	8.56748e-05	tRNA uracil 4-sulfurtransferase [EC:2.8.1.4]
K03151	14.4103	1.91001	0.87218	2.9433e-06	8.56748e-05	tRNA uracil 4-sulfurtransferase [EC:2.8.1.4]
K07054	7.1382	1.682	0.87218	2.9433e-06	8.56748e-05	uncharacterized protein
K15539	10.6118	2.20008	0.87218	2.9433e-06	8.56748e-05	cytoskeleton protein RodZ
K16568	23.7914	5.10372	0.87218	2.9433e-06	8.56748e-05	exopolysaccharide production protein ExoZ
K04757	12.4738	1.25422	0.962406	3.19382e-06	9.25952e-05	serine/threonine-protein kinase RsbW [EC:2.7.11.1]
K04757	12.4738	1.25422	0.962406	3.19382e-06	9.25952e-05	serine/threonine-protein kinase RsbW [EC:2.7.11.1]
K04757	12.4738	1.25422	0.962406	3.19382e-06	9.25952e-05	serine/threonine-protein kinase RsbW [EC:2.7.11.1]
K04757	12.4738	1.25422	0.962406	3.19382e-06	9.25952e-05	serine/threonine-protein kinase RsbW [EC:2.7.11.1]
K04757	12.4738	1.25422	0.962406	3.19382e-06	9.25952e-05	serine/threonine-protein kinase RsbW [EC:2.7.11.1]
K07683	13.0476	1.08206	0.962406	3.37397e-06	9.70417e-05	two-component system, NarL family, sensor histidine kinase NreB [EC:2.7.13.3]
K07683	13.0476	1.08206	0.962406	3.37397e-06	9.70417e-05	two-component system, NarL family, sensor histidine kinase NreB [EC:2.7.13.3]
K07683	13.0476	1.08206	0.962406	3.37397e-06	9.70417e-05	two-component system, NarL family, sensor histidine kinase NreB [EC:2.7.13.3]
K07683	13.0476	1.08206	0.962406	3.37397e-06	9.70417e-05	two-component system, NarL family, sensor histidine kinase NreB [EC:2.7.13.3]
K07683	13.0476	1.08206	0.962406	3.37397e-06	9.70417e-05	two-component system, NarL family, sensor histidine kinase NreB [EC:2.7.13.3]
K07683	13.0476	1.08206	0.962406	3.37397e-06	9.70417e-05	two-component system, NarL family, sensor histidine kinase NreB [EC:2.7.13.3]
K11694	10.7813	0.950301	0.962406	3.39946e-06	9.73885e-05	peptidoglycan pentaglycine glycine transferase (the second and third glycine) [EC:2.3.2.17]
K11694	10.7813	0.950301	0.962406	3.39946e-06	9.73885e-05	peptidoglycan pentaglycine glycine transferase (the second and third glycine) [EC:2.3.2.17]
K11694	10.7813	0.950301	0.962406	3.39946e-06	9.73885e-05	peptidoglycan pentaglycine glycine transferase (the second and third glycine) [EC:2.3.2.17]
K11694	10.7813	0.950301	0.962406	3.39946e-06	9.73885e-05	peptidoglycan pentaglycine glycine transferase (the second and third glycine) [EC:2.3.2.17]
K00294	14.629	2.14024	0.864662	3.86659e-06	0.000102656	1-pyrroline-5-carboxylate dehydrogenase [EC:1.2.1.88]
K00294	14.629	2.14024	0.864662	3.86659e-06	0.000102656	1-pyrroline-5-carboxylate dehydrogenase [EC:1.2.1.88]
K00294	14.629	2.14024	0.864662	3.86659e-06	0.000102656	1-pyrroline-5-carboxylate dehydrogenase [EC:1.2.1.88]
K01077	18.1353	2.47273	0.864662	3.86659e-06	0.000102656	alkaline phosphatase [EC:3.1.3.1]
K01077	18.1353	2.47273	0.864662	3.86659e-06	0.000102656	alkaline phosphatase [EC:3.1.3.1]
K01077	18.1353	2.47273	0.864662	3.86659e-06	0.000102656	alkaline phosphatase [EC:3.1.3.1]
K01077	18.1353	2.47273	0.864662	3.86659e-06	0.000102656	alkaline phosphatase [EC:3.1.3.1]
K01077	18.1353	2.47273	0.864662	3.86659e-06	0.000102656	alkaline phosphatase [EC:3.1.3.1]
K01077	18.1353	2.47273	0.864662	3.86659e-06	0.000102656	alkaline phosphatase [EC:3.1.3.1]
K01077	18.1353	2.47273	0.864662	3.86659e-06	0.000102656	alkaline phosphatase [EC:3.1.3.1]
K01077	18.1353	2.47273	0.864662	3.86659e-06	0.000102656	alkaline phosphatase [EC:3.1.3.1]
K01448	22.9424	5.50072	0.864662	3.86659e-06	0.000102656	N-acetylmuramoyl-L-alanine amidase [EC:3.5.1.28]
K01448	22.9424	5.50072	0.864662	3.86659e-06	0.000102656	N-acetylmuramoyl-L-alanine amidase [EC:3.5.1.28]
K01448	22.9424	5.50072	0.864662	3.86659e-06	0.000102656	N-acetylmuramoyl-L-alanine amidase [EC:3.5.1.28]
K01448	22.9424	5.50072	0.864662	3.86659e-06	0.000102656	N-acetylmuramoyl-L-alanine amidase [EC:3.5.1.28]
K01448	22.9424	5.50072	0.864662	3.86659e-06	0.000102656	N-acetylmuramoyl-L-alanine amidase [EC:3.5.1.28]
K01448	22.9424	5.50072	0.864662	3.86659e-06	0.000102656	N-acetylmuramoyl-L-alanine amidase [EC:3.5.1.28]
K01752	43.6993	23.7447	0.864662	3.86659e-06	0.000102656	L-serine dehydratase [EC:4.3.1.17]
K01752	43.6993	23.7447	0.864662	3.86659e-06	0.000102656	L-serine dehydratase [EC:4.3.1.17]
K01752	43.6993	23.7447	0.864662	3.86659e-06	0.000102656	L-serine dehydratase [EC:4.3.1.17]
K01754	22.2578	6.49349	0.864662	3.86659e-06	0.000102656	threonine dehydratase [EC:4.3.1.19]
K01754	22.2578	6.49349	0.864662	3.86659e-06	0.000102656	threonine dehydratase [EC:4.3.1.19]
K01754	22.2578	6.49349	0.864662	3.86659e-06	0.000102656	threonine dehydratase [EC:4.3.1.19]
K02424	13.6466	1.59481	0.864662	3.86659e-06	0.000102656	L-cystine transport system substrate-binding protein
K02424	13.6466	1.59481	0.864662	3.86659e-06	0.000102656	L-cystine transport system substrate-binding protein
K02424	13.6466	1.59481	0.864662	3.86659e-06	0.000102656	L-cystine transport system substrate-binding protein
K02424	13.6466	1.59481	0.864662	3.86659e-06	0.000102656	L-cystine transport system substrate-binding protein
K02424	13.6466	1.59481	0.864662	3.86659e-06	0.000102656	L-cystine transport system substrate-binding protein
K02424	13.6466	1.59481	0.864662	3.86659e-06	0.000102656	L-cystine transport system substrate-binding protein
K03724	5.63449	1.11737	0.864662	3.86659e-06	0.000102656	ATP-dependent helicase Lhr and Lhr-like helicase [EC:3.6.4.13 5.6.2.4]
K03724	5.63449	1.11737	0.864662	3.86659e-06	0.000102656	ATP-dependent helicase Lhr and Lhr-like helicase [EC:3.6.4.13 5.6.2.4]
K03724	5.63449	1.11737	0.864662	3.86659e-06	0.000102656	ATP-dependent helicase Lhr and Lhr-like helicase [EC:3.6.4.13 5.6.2.4]
K03724	5.63449	1.11737	0.864662	3.86659e-06	0.000102656	ATP-dependent helicase Lhr and Lhr-like helicase [EC:3.6.4.13 5.6.2.4]
K06962	17.2616	1.73482	0.864662	3.86659e-06	0.000102656	uncharacterized protein
K07084	17.1249	1.73884	0.864662	3.86659e-06	0.000102656	putative amino acid transporter
K07084	17.1249	1.73884	0.864662	3.86659e-06	0.000102656	putative amino acid transporter
K03090	13.8924	1.33658	0.954887	3.99328e-06	0.000105632	RNA polymerase sigma-B factor
K03090	13.8924	1.33658	0.954887	3.99328e-06	0.000105632	RNA polymerase sigma-B factor
K21908	10.3993	1.63037	0.954887	4.03798e-06	0.00010605	membrane protein HdeD
K03778	14.8938	0.832559	0.954887	4.05297e-06	0.00010605	D-lactate dehydrogenase [EC:1.1.1.28]
K03778	14.8938	0.832559	0.954887	4.05297e-06	0.00010605	D-lactate dehydrogenase [EC:1.1.1.28]
K07979	12.2101	1.24541	0.954887	4.05297e-06	0.00010605	GntR family transcriptional regulator
K07979	12.2101	1.24541	0.954887	4.05297e-06	0.00010605	GntR family transcriptional regulator
K09763	9.98467	0.845339	0.947368	4.50076e-06	0.000117344	uncharacterized protein
K10851	11.6784	1.22389	0.947368	4.65248e-06	0.000117701	nitrogen regulatory protein A
K06950	12.9601	1.53022	0.947368	4.7996e-06	0.000117701	uncharacterized protein
K05946	12.8685	1.49802	0.947368	4.80837e-06	0.000117701	N-acetylglucosaminyldiphosphoundecaprenol N-acetyl-beta-D-mannosaminyltransferase [EC:2.4.1.187]
K05946	12.8685	1.49802	0.947368	4.80837e-06	0.000117701	N-acetylglucosaminyldiphosphoundecaprenol N-acetyl-beta-D-mannosaminyltransferase [EC:2.4.1.187]
K05946	12.8685	1.49802	0.947368	4.80837e-06	0.000117701	N-acetylglucosaminyldiphosphoundecaprenol N-acetyl-beta-D-mannosaminyltransferase [EC:2.4.1.187]
K05946	12.8685	1.49802	0.947368	4.80837e-06	0.000117701	N-acetylglucosaminyldiphosphoundecaprenol N-acetyl-beta-D-mannosaminyltransferase [EC:2.4.1.187]
K03154	12.8118	2.08828	0.947368	4.83476e-06	0.000117701	sulfur carrier protein
K03784	18.5371	3.05422	0.947368	4.83476e-06	0.000117701	purine-nucleoside phosphorylase [EC:2.4.2.1]
K03784	18.5371	3.05422	0.947368	4.83476e-06	0.000117701	purine-nucleoside phosphorylase [EC:2.4.2.1]
K03784	18.5371	3.05422	0.947368	4.83476e-06	0.000117701	purine-nucleoside phosphorylase [EC:2.4.2.1]
K09817	10.9644	1.57629	0.947368	4.83476e-06	0.000117701	zinc transport system ATP-binding protein [EC:7.2.2.20]
K09817	10.9644	1.57629	0.947368	4.83476e-06	0.000117701	zinc transport system ATP-binding protein [EC:7.2.2.20]
K09817	10.9644	1.57629	0.947368	4.83476e-06	0.000117701	zinc transport system ATP-binding protein [EC:7.2.2.20]
K09817	10.9644	1.57629	0.947368	4.83476e-06	0.000117701	zinc transport system ATP-binding protein [EC:7.2.2.20]
K16869	14.9581	1.70232	0.947368	4.83476e-06	0.000117701	octanoyl-[GcvH]:protein N-octanoyltransferase [EC:2.3.1.204]
K16869	14.9581	1.70232	0.947368	4.83476e-06	0.000117701	octanoyl-[GcvH]:protein N-octanoyltransferase [EC:2.3.1.204]
K00283	11.8278	1.29397	0.857143	5.03414e-06	0.000117701	glycine dehydrogenase subunit 2 [EC:1.4.4.2]
K00283	11.8278	1.29397	0.857143	5.03414e-06	0.000117701	glycine dehydrogenase subunit 2 [EC:1.4.4.2]
K00283	11.8278	1.29397	0.857143	5.03414e-06	0.000117701	glycine dehydrogenase subunit 2 [EC:1.4.4.2]
K00283	11.8278	1.29397	0.857143	5.03414e-06	0.000117701	glycine dehydrogenase subunit 2 [EC:1.4.4.2]
K00661	12.9056	2.4822	0.857143	5.03414e-06	0.000117701	maltose O-acetyltransferase [EC:2.3.1.79]
K00661	12.9056	2.4822	0.857143	5.03414e-06	0.000117701	maltose O-acetyltransferase [EC:2.3.1.79]
K00784	16.8913	4.86442	0.857143	5.03414e-06	0.000117701	ribonuclease Z [EC:3.1.26.11]
K00784	16.8913	4.86442	0.857143	5.03414e-06	0.000117701	ribonuclease Z [EC:3.1.26.11]
K00784	16.8913	4.86442	0.857143	5.03414e-06	0.000117701	ribonuclease Z [EC:3.1.26.11]
K00784	16.8913	4.86442	0.857143	5.03414e-06	0.000117701	ribonuclease Z [EC:3.1.26.11]
K01551	17.9344	2.39722	0.857143	5.03414e-06	0.000117701	arsenite/tail-anchored protein-transporting ATPase [EC:7.3.2.7 7.3.-.-]
K01551	17.9344	2.39722	0.857143	5.03414e-06	0.000117701	arsenite/tail-anchored protein-transporting ATPase [EC:7.3.2.7 7.3.-.-]
K01551	17.9344	2.39722	0.857143	5.03414e-06	0.000117701	arsenite/tail-anchored protein-transporting ATPase [EC:7.3.2.7 7.3.-.-]
K01551	17.9344	2.39722	0.857143	5.03414e-06	0.000117701	arsenite/tail-anchored protein-transporting ATPase [EC:7.3.2.7 7.3.-.-]
K01551	17.9344	2.39722	0.857143	5.03414e-06	0.000117701	arsenite/tail-anchored protein-transporting ATPase [EC:7.3.2.7 7.3.-.-]
K01551	17.9344	2.39722	0.857143	5.03414e-06	0.000117701	arsenite/tail-anchored protein-transporting ATPase [EC:7.3.2.7 7.3.-.-]
K01641	13.9791	2.52079	0.857143	5.03414e-06	0.000117701	hydroxymethylglutaryl-CoA synthase [EC:2.3.3.10]
K01641	13.9791	2.52079	0.857143	5.03414e-06	0.000117701	hydroxymethylglutaryl-CoA synthase [EC:2.3.3.10]
K01641	13.9791	2.52079	0.857143	5.03414e-06	0.000117701	hydroxymethylglutaryl-CoA synthase [EC:2.3.3.10]
K01641	13.9791	2.52079	0.857143	5.03414e-06	0.000117701	hydroxymethylglutaryl-CoA synthase [EC:2.3.3.10]
K01641	13.9791	2.52079	0.857143	5.03414e-06	0.000117701	hydroxymethylglutaryl-CoA synthase [EC:2.3.3.10]
K02621	13.6077	2.56349	0.857143	5.03414e-06	0.000117701	topoisomerase IV subunit A [EC:5.6.2.2]
K02621	13.6077	2.56349	0.857143	5.03414e-06	0.000117701	topoisomerase IV subunit A [EC:5.6.2.2]
K02621	13.6077	2.56349	0.857143	5.03414e-06	0.000117701	topoisomerase IV subunit A [EC:5.6.2.2]
K02621	13.6077	2.56349	0.857143	5.03414e-06	0.000117701	topoisomerase IV subunit A [EC:5.6.2.2]
K02621	13.6077	2.56349	0.857143	5.03414e-06	0.000117701	topoisomerase IV subunit A [EC:5.6.2.2]
K02621	13.6077	2.56349	0.857143	5.03414e-06	0.000117701	topoisomerase IV subunit A [EC:5.6.2.2]
K02621	13.6077	2.56349	0.857143	5.03414e-06	0.000117701	topoisomerase IV subunit A [EC:5.6.2.2]
K03427	16.6935	4.95974	0.857143	5.03414e-06	0.000117701	type I restriction enzyme M protein [EC:2.1.1.72]
K03427	16.6935	4.95974	0.857143	5.03414e-06	0.000117701	type I restriction enzyme M protein [EC:2.1.1.72]
K03427	16.6935	4.95974	0.857143	5.03414e-06	0.000117701	type I restriction enzyme M protein [EC:2.1.1.72]
K03570	12.1561	2.32946	0.857143	5.03414e-06	0.000117701	rod shape-determining protein MreC
K03570	12.1561	2.32946	0.857143	5.03414e-06	0.000117701	rod shape-determining protein MreC
K06948	10.9979	1.61446	0.857143	5.03414e-06	0.000117701	30S ribosome assembly GTPase
K06948	10.9979	1.61446	0.857143	5.03414e-06	0.000117701	30S ribosome assembly GTPase
K07029	37.6576	20.3121	0.857143	5.03414e-06	0.000117701	diacylglycerol kinase (ATP) [EC:2.7.1.107]
K07029	37.6576	20.3121	0.857143	5.03414e-06	0.000117701	diacylglycerol kinase (ATP) [EC:2.7.1.107]
K07029	37.6576	20.3121	0.857143	5.03414e-06	0.000117701	diacylglycerol kinase (ATP) [EC:2.7.1.107]
K07498	127.02	13.4255	0.857143	5.03414e-06	0.000117701	putative transposase
K08363	12.1223	2.19044	0.857143	5.03414e-06	0.000117701	mercuric ion transport protein
K08363	12.1223	2.19044	0.857143	5.03414e-06	0.000117701	mercuric ion transport protein
K15270	16.0892	4.24927	0.857143	5.03414e-06	0.000117701	S-adenosylmethionine uptake transporter
K15270	16.0892	4.24927	0.857143	5.03414e-06	0.000117701	S-adenosylmethionine uptake transporter
K18672	14.3454	2.07566	0.857143	5.03414e-06	0.000117701	diadenylate cyclase [EC:2.7.7.85]
K18672	14.3454	2.07566	0.857143	5.03414e-06	0.000117701	diadenylate cyclase [EC:2.7.7.85]
K21064	67.9905	23.9242	0.857143	5.03414e-06	0.000117701	5-amino-6-(5-phospho-D-ribitylamino)uracil phosphatase [EC:3.1.3.104]
K21064	67.9905	23.9242	0.857143	5.03414e-06	0.000117701	5-amino-6-(5-phospho-D-ribitylamino)uracil phosphatase [EC:3.1.3.104]
K06886	14.5862	2.06714	0.93985	5.71842e-06	0.000132289	hemoglobin
K22074	11.3935	1.80951	0.93985	5.73901e-06	0.000132289	NFU1 iron-sulfur cluster scaffold homolog, mitochondrial
K22074	11.3935	1.80951	0.93985	5.73901e-06	0.000132289	NFU1 iron-sulfur cluster scaffold homolog, mitochondrial
K13052	17.9447	1.64883	0.93985	5.74933e-06	0.000132289	cell division protein DivIC
K13052	17.9447	1.64883	0.93985	5.74933e-06	0.000132289	cell division protein DivIC
K25283	15.0929	1.93187	0.93985	5.74933e-06	0.000132289	iron-siderophore transport system permease protein
K25283	15.0929	1.93187	0.93985	5.74933e-06	0.000132289	iron-siderophore transport system permease protein
K25285	15.968	1.98096	0.93985	5.74933e-06	0.000132289	iron-siderophore transport system ATP-binding protein [EC:7.2.2.-]
K25285	15.968	1.98096	0.93985	5.74933e-06	0.000132289	iron-siderophore transport system ATP-binding protein [EC:7.2.2.-]
K00052	17.7828	6.1413	0.849624	6.51678e-06	0.000141843	3-isopropylmalate dehydrogenase [EC:1.1.1.85]
K00052	17.7828	6.1413	0.849624	6.51678e-06	0.000141843	3-isopropylmalate dehydrogenase [EC:1.1.1.85]
K00052	17.7828	6.1413	0.849624	6.51678e-06	0.000141843	3-isopropylmalate dehydrogenase [EC:1.1.1.85]
K00382	52.4865	26.4906	0.849624	6.51678e-06	0.000141843	dihydrolipoamide dehydrogenase [EC:1.8.1.4]
K00382	52.4865	26.4906	0.849624	6.51678e-06	0.000141843	dihydrolipoamide dehydrogenase [EC:1.8.1.4]
K00382	52.4865	26.4906	0.849624	6.51678e-06	0.000141843	dihydrolipoamide dehydrogenase [EC:1.8.1.4]
K00382	52.4865	26.4906	0.849624	6.51678e-06	0.000141843	dihydrolipoamide dehydrogenase [EC:1.8.1.4]
K00382	52.4865	26.4906	0.849624	6.51678e-06	0.000141843	dihydrolipoamide dehydrogenase [EC:1.8.1.4]
K00382	52.4865	26.4906	0.849624	6.51678e-06	0.000141843	dihydrolipoamide dehydrogenase [EC:1.8.1.4]
K00382	52.4865	26.4906	0.849624	6.51678e-06	0.000141843	dihydrolipoamide dehydrogenase [EC:1.8.1.4]
K00382	52.4865	26.4906	0.849624	6.51678e-06	0.000141843	dihydrolipoamide dehydrogenase [EC:1.8.1.4]
K00382	52.4865	26.4906	0.849624	6.51678e-06	0.000141843	dihydrolipoamide dehydrogenase [EC:1.8.1.4]
K00382	52.4865	26.4906	0.849624	6.51678e-06	0.000141843	dihydrolipoamide dehydrogenase [EC:1.8.1.4]
K00382	52.4865	26.4906	0.849624	6.51678e-06	0.000141843	dihydrolipoamide dehydrogenase [EC:1.8.1.4]
K00382	52.4865	26.4906	0.849624	6.51678e-06	0.000141843	dihydrolipoamide dehydrogenase [EC:1.8.1.4]
K00382	52.4865	26.4906	0.849624	6.51678e-06	0.000141843	dihydrolipoamide dehydrogenase [EC:1.8.1.4]
K00537	11.2267	3.05423	0.849624	6.51678e-06	0.000141843	arsenate reductase (glutaredoxin) [EC:1.20.4.1]
K00537	11.2267	3.05423	0.849624	6.51678e-06	0.000141843	arsenate reductase (glutaredoxin) [EC:1.20.4.1]
K00766	17.8351	5.23577	0.849624	6.51678e-06	0.000141843	anthranilate phosphoribosyltransferase [EC:2.4.2.18]
K00766	17.8351	5.23577	0.849624	6.51678e-06	0.000141843	anthranilate phosphoribosyltransferase [EC:2.4.2.18]
K00949	14.308	2.38425	0.849624	6.51678e-06	0.000141843	thiamine pyrophosphokinase [EC:2.7.6.2]
K00949	14.308	2.38425	0.849624	6.51678e-06	0.000141843	thiamine pyrophosphokinase [EC:2.7.6.2]
K01261	26.2905	2.43189	0.849624	6.51678e-06	0.000141843	glutamyl aminopeptidase [EC:3.4.11.7]
K01261	26.2905	2.43189	0.849624	6.51678e-06	0.000141843	glutamyl aminopeptidase [EC:3.4.11.7]
K01261	26.2905	2.43189	0.849624	6.51678e-06	0.000141843	glutamyl aminopeptidase [EC:3.4.11.7]
K01962	12.2927	3.43272	0.849624	6.51678e-06	0.000141843	acetyl-CoA carboxylase carboxyl transferase subunit alpha [EC:6.4.1.2 2.1.3.15]
K01962	12.2927	3.43272	0.849624	6.51678e-06	0.000141843	acetyl-CoA carboxylase carboxyl transferase subunit alpha [EC:6.4.1.2 2.1.3.15]
K01962	12.2927	3.43272	0.849624	6.51678e-06	0.000141843	acetyl-CoA carboxylase carboxyl transferase subunit alpha [EC:6.4.1.2 2.1.3.15]
K01962	12.2927	3.43272	0.849624	6.51678e-06	0.000141843	acetyl-CoA carboxylase carboxyl transferase subunit alpha [EC:6.4.1.2 2.1.3.15]
K01962	12.2927	3.43272	0.849624	6.51678e-06	0.000141843	acetyl-CoA carboxylase carboxyl transferase subunit alpha [EC:6.4.1.2 2.1.3.15]
K01962	12.2927	3.43272	0.849624	6.51678e-06	0.000141843	acetyl-CoA carboxylase carboxyl transferase subunit alpha [EC:6.4.1.2 2.1.3.15]
K02071	40.0737	22.8763	0.849624	6.51678e-06	0.000141843	D-methionine transport system ATP-binding protein
K02071	40.0737	22.8763	0.849624	6.51678e-06	0.000141843	D-methionine transport system ATP-binding protein
K02071	40.0737	22.8763	0.849624	6.51678e-06	0.000141843	D-methionine transport system ATP-binding protein
K02824	14.7982	1.96861	0.849624	6.51678e-06	0.000141843	uracil permease
K02824	14.7982	1.96861	0.849624	6.51678e-06	0.000141843	uracil permease
K06221	35.1873	20.5088	0.849624	6.51678e-06	0.000141843	2,5-diketo-D-gluconate reductase A [EC:1.1.1.346]
K06221	35.1873	20.5088	0.849624	6.51678e-06	0.000141843	2,5-diketo-D-gluconate reductase A [EC:1.1.1.346]
K15633	15.1452	3.55626	0.849624	6.51678e-06	0.000141843	2,3-bisphosphoglycerate-independent phosphoglycerate mutase [EC:5.4.2.12]
K15633	15.1452	3.55626	0.849624	6.51678e-06	0.000141843	2,3-bisphosphoglycerate-independent phosphoglycerate mutase [EC:5.4.2.12]
K15633	15.1452	3.55626	0.849624	6.51678e-06	0.000141843	2,3-bisphosphoglycerate-independent phosphoglycerate mutase [EC:5.4.2.12]
K15633	15.1452	3.55626	0.849624	6.51678e-06	0.000141843	2,3-bisphosphoglycerate-independent phosphoglycerate mutase [EC:5.4.2.12]
K25814	12.2878	1.77993	0.849624	6.51678e-06	0.000141843	mannose PTS system EIIBCA component [EC:2.7.1.191]
K25814	12.2878	1.77993	0.849624	6.51678e-06	0.000141843	mannose PTS system EIIBCA component [EC:2.7.1.191]
K25814	12.2878	1.77993	0.849624	6.51678e-06	0.000141843	mannose PTS system EIIBCA component [EC:2.7.1.191]
K25814	12.2878	1.77993	0.849624	6.51678e-06	0.000141843	mannose PTS system EIIBCA component [EC:2.7.1.191]
K25814	12.2878	1.77993	0.849624	6.51678e-06	0.000141843	mannose PTS system EIIBCA component [EC:2.7.1.191]
K21417	15.6576	1.39938	0.932331	6.76803e-06	0.00014471	acetoin:2,6-dichlorophenolindophenol oxidoreductase subunit beta [EC:1.1.1.-]
K03741	22.3194	2.79177	0.932331	6.79204e-06	0.00014471	arsenate reductase (thioredoxin) [EC:1.20.4.4]
K03741	22.3194	2.79177	0.932331	6.79204e-06	0.00014471	arsenate reductase (thioredoxin) [EC:1.20.4.4]
K19244	15.0719	1.55885	0.932331	6.80407e-06	0.00014471	alanine dehydrogenase [EC:1.4.1.1]
K19244	15.0719	1.55885	0.932331	6.80407e-06	0.00014471	alanine dehydrogenase [EC:1.4.1.1]
K19244	15.0719	1.55885	0.932331	6.80407e-06	0.00014471	alanine dehydrogenase [EC:1.4.1.1]
K00435	17.9776	1.52368	0.932331	6.82818e-06	0.00014471	hydrogen peroxide-dependent heme synthase [EC:1.3.98.5]
K00435	17.9776	1.52368	0.932331	6.82818e-06	0.00014471	hydrogen peroxide-dependent heme synthase [EC:1.3.98.5]
K16323	13.8172	1.33418	0.932331	6.82818e-06	0.00014471	purine nucleoside transport protein
K16323	13.8172	1.33418	0.932331	6.82818e-06	0.00014471	purine nucleoside transport protein
K23734	11.3327	0.942428	0.928571	7.18043e-06	0.000151731	lipoyl(octanoyl) transferase [EC:2.3.1.181]
K23734	11.3327	0.942428	0.928571	7.18043e-06	0.000151731	lipoyl(octanoyl) transferase [EC:2.3.1.181]
K20490	5.74779	0.209589	0.924812	7.83481e-06	0.000164123	lantibiotic transport system ATP-binding protein
K20490	5.74779	0.209589	0.924812	7.83481e-06	0.000164123	lantibiotic transport system ATP-binding protein
K20490	5.74779	0.209589	0.924812	7.83481e-06	0.000164123	lantibiotic transport system ATP-binding protein
K20490	5.74779	0.209589	0.924812	7.83481e-06	0.000164123	lantibiotic transport system ATP-binding protein
K20490	5.74779	0.209589	0.924812	7.83481e-06	0.000164123	lantibiotic transport system ATP-binding protein
K19082	15.3909	1.04743	0.924812	7.95913e-06	0.000164433	two-component system, OmpR family, response regulator protein BraR/BceR
K19082	15.3909	1.04743	0.924812	7.95913e-06	0.000164433	two-component system, OmpR family, response regulator protein BraR/BceR
K19082	15.3909	1.04743	0.924812	7.95913e-06	0.000164433	two-component system, OmpR family, response regulator protein BraR/BceR
K21454	13.1492	1.09778	0.924812	7.98698e-06	0.000164433	MarR family transcriptional regulator, teicoplanin-associated locus regulator
K21454	13.1492	1.09778	0.924812	7.98698e-06	0.000164433	MarR family transcriptional regulator, teicoplanin-associated locus regulator
K00260	13.3655	1.4714	0.924812	8.02889e-06	0.000164433	glutamate dehydrogenase [EC:1.4.1.2]
K00260	13.3655	1.4714	0.924812	8.02889e-06	0.000164433	glutamate dehydrogenase [EC:1.4.1.2]
K00260	13.3655	1.4714	0.924812	8.02889e-06	0.000164433	glutamate dehydrogenase [EC:1.4.1.2]
K00260	13.3655	1.4714	0.924812	8.02889e-06	0.000164433	glutamate dehydrogenase [EC:1.4.1.2]
K00260	13.3655	1.4714	0.924812	8.02889e-06	0.000164433	glutamate dehydrogenase [EC:1.4.1.2]
K07282	14.256	1.42726	0.924812	8.0429e-06	0.000164433	gamma-polyglutamate biosynthesis protein CapA
K09167	13.0105	2.06571	0.924812	8.05693e-06	0.000164433	uncharacterized protein
K03752	14.3353	2.54198	0.924812	8.09915e-06	0.000164433	molybdenum cofactor guanylyltransferase [EC:2.7.7.77]
K03752	14.3353	2.54198	0.924812	8.09915e-06	0.000164433	molybdenum cofactor guanylyltransferase [EC:2.7.7.77]
K01657	17.0224	4.49097	0.842105	8.37314e-06	0.000164914	anthranilate synthase component I [EC:4.1.3.27]
K01657	17.0224	4.49097	0.842105	8.37314e-06	0.000164914	anthranilate synthase component I [EC:4.1.3.27]
K01657	17.0224	4.49097	0.842105	8.37314e-06	0.000164914	anthranilate synthase component I [EC:4.1.3.27]
K01657	17.0224	4.49097	0.842105	8.37314e-06	0.000164914	anthranilate synthase component I [EC:4.1.3.27]
K01657	17.0224	4.49097	0.842105	8.37314e-06	0.000164914	anthranilate synthase component I [EC:4.1.3.27]
K02358	27.7292	16.0959	0.842105	8.37314e-06	0.000164914	elongation factor Tu
K02358	27.7292	16.0959	0.842105	8.37314e-06	0.000164914	elongation factor Tu
K02358	27.7292	16.0959	0.842105	8.37314e-06	0.000164914	elongation factor Tu
K02358	27.7292	16.0959	0.842105	8.37314e-06	0.000164914	elongation factor Tu
K02358	27.7292	16.0959	0.842105	8.37314e-06	0.000164914	elongation factor Tu
K02358	27.7292	16.0959	0.842105	8.37314e-06	0.000164914	elongation factor Tu
K02358	27.7292	16.0959	0.842105	8.37314e-06	0.000164914	elongation factor Tu
K02358	27.7292	16.0959	0.842105	8.37314e-06	0.000164914	elongation factor Tu
K02358	27.7292	16.0959	0.842105	8.37314e-06	0.000164914	elongation factor Tu
K02358	27.7292	16.0959	0.842105	8.37314e-06	0.000164914	elongation factor Tu
K02913	23.8831	5.96297	0.842105	8.37314e-06	0.000164914	large subunit ribosomal protein L33
K02913	23.8831	5.96297	0.842105	8.37314e-06	0.000164914	large subunit ribosomal protein L33
K02913	23.8831	5.96297	0.842105	8.37314e-06	0.000164914	large subunit ribosomal protein L33
K02913	23.8831	5.96297	0.842105	8.37314e-06	0.000164914	large subunit ribosomal protein L33
K03319	11.1583	2.23943	0.842105	8.37314e-06	0.000164914	divalent anion:Na+ symporter, DASS family
K05340	19.2206	2.98952	0.842105	8.37314e-06	0.000164914	glucose uptake protein
K05340	19.2206	2.98952	0.842105	8.37314e-06	0.000164914	glucose uptake protein
K05847	47.7473	23.7111	0.842105	8.37314e-06	0.000164914	osmoprotectant transport system ATP-binding protein [EC:7.6.2.9]
K05847	47.7473	23.7111	0.842105	8.37314e-06	0.000164914	osmoprotectant transport system ATP-binding protein [EC:7.6.2.9]
K05847	47.7473	23.7111	0.842105	8.37314e-06	0.000164914	osmoprotectant transport system ATP-binding protein [EC:7.6.2.9]
K05847	47.7473	23.7111	0.842105	8.37314e-06	0.000164914	osmoprotectant transport system ATP-binding protein [EC:7.6.2.9]
K20534	13.9104	2.34044	0.842105	8.37314e-06	0.000164914	polyisoprenyl-phosphate glycosyltransferase [EC:2.4.-.-]
K20534	13.9104	2.34044	0.842105	8.37314e-06	0.000164914	polyisoprenyl-phosphate glycosyltransferase [EC:2.4.-.-]
K21395	7.75718	1.443	0.842105	8.37314e-06	0.000164914	TRAP-type transport system periplasmic protein
K21395	7.75718	1.443	0.842105	8.37314e-06	0.000164914	TRAP-type transport system periplasmic protein
K24872	12.6892	1.20534	0.921053	8.47186e-06	0.000166407	heptaprenylglycerol acetyltransferase [EC:2.3.1.-]
K07707	11.3755	1.93817	0.917293	9.51251e-06	0.000184948	two-component system, LytTR family, response regulator AgrA
K07707	11.3755	1.93817	0.917293	9.51251e-06	0.000184948	two-component system, LytTR family, response regulator AgrA
K07707	11.3755	1.93817	0.917293	9.51251e-06	0.000184948	two-component system, LytTR family, response regulator AgrA
K07707	11.3755	1.93817	0.917293	9.51251e-06	0.000184948	two-component system, LytTR family, response regulator AgrA
K11442	13.1375	1.40715	0.917293	9.51251e-06	0.000184948	putative uridylyltransferase [EC:2.7.7.-]
K09121	12.1001	1.00335	0.917293	9.5616e-06	0.000184948	pyridinium-3,5-bisthiocarboxylic acid mononucleotide nickel chelatase [EC:4.99.1.12]
K09121	12.1001	1.00335	0.917293	9.5616e-06	0.000184948	pyridinium-3,5-bisthiocarboxylic acid mononucleotide nickel chelatase [EC:4.99.1.12]
K08974	14.6232	1.44293	0.917293	9.59444e-06	0.000184948	putative membrane protein
K18013	11.1758	1.39504	0.917293	9.59444e-06	0.000184948	3-keto-5-aminohexanoate cleavage enzyme [EC:2.3.1.247]
K18013	11.1758	1.39504	0.917293	9.59444e-06	0.000184948	3-keto-5-aminohexanoate cleavage enzyme [EC:2.3.1.247]
K19745	16.7695	1.39074	0.917293	9.59444e-06	0.000184948	acrylyl-CoA reductase (NADPH) [EC:1.3.1.-]
K07105	7.04736	0.543164	0.909774	9.84923e-06	0.000189356	uncharacterized protein
K23774	9.72219	1.19413	0.909774	1.06422e-05	0.000195859	DeoR family transcriptional regulator, catabolite repression regulator
K23774	9.72219	1.19413	0.909774	1.06422e-05	0.000195859	DeoR family transcriptional regulator, catabolite repression regulator
K00656	13.0617	2.48981	0.834586	1.07009e-05	0.000195859	formate C-acetyltransferase [EC:2.3.1.54]
K00656	13.0617	2.48981	0.834586	1.07009e-05	0.000195859	formate C-acetyltransferase [EC:2.3.1.54]
K00656	13.0617	2.48981	0.834586	1.07009e-05	0.000195859	formate C-acetyltransferase [EC:2.3.1.54]
K00656	13.0617	2.48981	0.834586	1.07009e-05	0.000195859	formate C-acetyltransferase [EC:2.3.1.54]
K01652	17.5	5.96735	0.834586	1.07009e-05	0.000195859	acetolactate synthase I/II/III large subunit [EC:2.2.1.6]
K01652	17.5	5.96735	0.834586	1.07009e-05	0.000195859	acetolactate synthase I/II/III large subunit [EC:2.2.1.6]
K01652	17.5	5.96735	0.834586	1.07009e-05	0.000195859	acetolactate synthase I/II/III large subunit [EC:2.2.1.6]
K01652	17.5	5.96735	0.834586	1.07009e-05	0.000195859	acetolactate synthase I/II/III large subunit [EC:2.2.1.6]
K01652	17.5	5.96735	0.834586	1.07009e-05	0.000195859	acetolactate synthase I/II/III large subunit [EC:2.2.1.6]
K02073	48.4267	26.5103	0.834586	1.07009e-05	0.000195859	D-methionine transport system substrate-binding protein
K02073	48.4267	26.5103	0.834586	1.07009e-05	0.000195859	D-methionine transport system substrate-binding protein
K02073	48.4267	26.5103	0.834586	1.07009e-05	0.000195859	D-methionine transport system substrate-binding protein
K03189	13.5795	3.57513	0.834586	1.07009e-05	0.000195859	urease accessory protein
K03325	10.1567	2.53134	0.834586	1.07009e-05	0.000195859	arsenite transporter
K03325	10.1567	2.53134	0.834586	1.07009e-05	0.000195859	arsenite transporter
K03495	20.2321	5.45884	0.834586	1.07009e-05	0.000195859	tRNA uridine 5-carboxymethylaminomethyl modification enzyme
K03495	20.2321	5.45884	0.834586	1.07009e-05	0.000195859	tRNA uridine 5-carboxymethylaminomethyl modification enzyme
K03495	20.2321	5.45884	0.834586	1.07009e-05	0.000195859	tRNA uridine 5-carboxymethylaminomethyl modification enzyme
K03495	20.2321	5.45884	0.834586	1.07009e-05	0.000195859	tRNA uridine 5-carboxymethylaminomethyl modification enzyme
K03495	20.2321	5.45884	0.834586	1.07009e-05	0.000195859	tRNA uridine 5-carboxymethylaminomethyl modification enzyme
K03590	15.3299	3.96292	0.834586	1.07009e-05	0.000195859	cell division protein FtsA
K03590	15.3299	3.96292	0.834586	1.07009e-05	0.000195859	cell division protein FtsA
K03590	15.3299	3.96292	0.834586	1.07009e-05	0.000195859	cell division protein FtsA
K03590	15.3299	3.96292	0.834586	1.07009e-05	0.000195859	cell division protein FtsA
K03590	15.3299	3.96292	0.834586	1.07009e-05	0.000195859	cell division protein FtsA
K06131	38.0006	21.8371	0.834586	1.07009e-05	0.000195859	cardiolipin synthase A/B [EC:2.7.8.-]
K07497	192.304	61.8502	0.834586	1.07009e-05	0.000195859	putative transposase
K09680	11.936	1.8311	0.834586	1.07009e-05	0.000195859	type II pantothenate kinase [EC:2.7.1.33]
K09680	11.936	1.8311	0.834586	1.07009e-05	0.000195859	type II pantothenate kinase [EC:2.7.1.33]
K10036	14.4613	1.90173	0.834586	1.07009e-05	0.000195859	glutamine transport system substrate-binding protein
K10036	14.4613	1.90173	0.834586	1.07009e-05	0.000195859	glutamine transport system substrate-binding protein
K10036	14.4613	1.90173	0.834586	1.07009e-05	0.000195859	glutamine transport system substrate-binding protein
K12573	16.6963	4.23159	0.834586	1.07009e-05	0.000195859	ribonuclease R [EC:3.1.13.1]
K12573	16.6963	4.23159	0.834586	1.07009e-05	0.000195859	ribonuclease R [EC:3.1.13.1]
K12573	16.6963	4.23159	0.834586	1.07009e-05	0.000195859	ribonuclease R [EC:3.1.13.1]
K12573	16.6963	4.23159	0.834586	1.07009e-05	0.000195859	ribonuclease R [EC:3.1.13.1]
K12573	16.6963	4.23159	0.834586	1.07009e-05	0.000195859	ribonuclease R [EC:3.1.13.1]
K12573	16.6963	4.23159	0.834586	1.07009e-05	0.000195859	ribonuclease R [EC:3.1.13.1]
K22109	12.5014	1.00487	0.909774	1.12179e-05	0.000202646	HTH-type transcriptional regulator, glycine betaine synthesis regulator
K22109	12.5014	1.00487	0.909774	1.12179e-05	0.000202646	HTH-type transcriptional regulator, glycine betaine synthesis regulator
K23183	11.8296	1.26237	0.909774	1.12749e-05	0.000202646	ferric citrate transport system permease protein
K23183	11.8296	1.26237	0.909774	1.12749e-05	0.000202646	ferric citrate transport system permease protein
K23183	11.8296	1.26237	0.909774	1.12749e-05	0.000202646	ferric citrate transport system permease protein
K09768	13.2444	1.88486	0.909774	1.1294e-05	0.000202646	uncharacterized protein
K01429	10.6981	1.92875	0.909774	1.13322e-05	0.000202646	urease subunit beta [EC:3.5.1.5]
K01429	10.6981	1.92875	0.909774	1.13322e-05	0.000202646	urease subunit beta [EC:3.5.1.5]
K01429	10.6981	1.92875	0.909774	1.13322e-05	0.000202646	urease subunit beta [EC:3.5.1.5]
K01429	10.6981	1.92875	0.909774	1.13322e-05	0.000202646	urease subunit beta [EC:3.5.1.5]
K23447	12.0658	1.42776	0.909774	1.13513e-05	0.000202646	staphyloferrin A synthase [EC:6.3.2.57]
K23447	12.0658	1.42776	0.909774	1.13513e-05	0.000202646	staphyloferrin A synthase [EC:6.3.2.57]
K07652	18.0137	1.6684	0.906015	1.23204e-05	0.000217242	two-component system, OmpR family, sensor histidine kinase VicK [EC:2.7.13.3]
K07652	18.0137	1.6684	0.906015	1.23204e-05	0.000217242	two-component system, OmpR family, sensor histidine kinase VicK [EC:2.7.13.3]
K07652	18.0137	1.6684	0.906015	1.23204e-05	0.000217242	two-component system, OmpR family, sensor histidine kinase VicK [EC:2.7.13.3]
K07652	18.0137	1.6684	0.906015	1.23204e-05	0.000217242	two-component system, OmpR family, sensor histidine kinase VicK [EC:2.7.13.3]
K07652	18.0137	1.6684	0.906015	1.23204e-05	0.000217242	two-component system, OmpR family, sensor histidine kinase VicK [EC:2.7.13.3]
K07652	18.0137	1.6684	0.906015	1.23204e-05	0.000217242	two-component system, OmpR family, sensor histidine kinase VicK [EC:2.7.13.3]
K09145	12.5953	1.41884	0.902256	1.32356e-05	0.000219795	uncharacterized protein
K06909	14.9151	0.651958	0.902256	1.33462e-05	0.000219795	phage terminase large subunit
K21828	17.2628	1.58655	0.902256	1.33462e-05	0.000219795	CRP/FNR family transcriptional regulator, arginine deiminase pathway regulator
K21828	17.2628	1.58655	0.902256	1.33462e-05	0.000219795	CRP/FNR family transcriptional regulator, arginine deiminase pathway regulator
K00158	14.3802	1.72177	0.902256	1.33906e-05	0.000219795	pyruvate oxidase [EC:1.2.3.3]
K00158	14.3802	1.72177	0.902256	1.33906e-05	0.000219795	pyruvate oxidase [EC:1.2.3.3]
K19689	14.3151	2.03604	0.902256	1.34128e-05	0.000219795	aminopeptidase [EC:3.4.11.-]
K19689	14.3151	2.03604	0.902256	1.34128e-05	0.000219795	aminopeptidase [EC:3.4.11.-]
K20895	13.2016	1.41586	0.902256	1.34128e-05	0.000219795	formylaminopyrimidine deformylase [EC:3.5.1.-]
K00783	14.495	3.73296	0.827068	1.35856e-05	0.000219795	23S rRNA (pseudouridine1915-N3)-methyltransferase [EC:2.1.1.177]
K00783	14.495	3.73296	0.827068	1.35856e-05	0.000219795	23S rRNA (pseudouridine1915-N3)-methyltransferase [EC:2.1.1.177]
K00783	14.495	3.73296	0.827068	1.35856e-05	0.000219795	23S rRNA (pseudouridine1915-N3)-methyltransferase [EC:2.1.1.177]
K00854	13.9599	2.31187	0.827068	1.35856e-05	0.000219795	xylulokinase [EC:2.7.1.17]
K00854	13.9599	2.31187	0.827068	1.35856e-05	0.000219795	xylulokinase [EC:2.7.1.17]
K00869	13.7944	2.75745	0.827068	1.35856e-05	0.000219795	mevalonate kinase [EC:2.7.1.36]
K00869	13.7944	2.75745	0.827068	1.35856e-05	0.000219795	mevalonate kinase [EC:2.7.1.36]
K00869	13.7944	2.75745	0.827068	1.35856e-05	0.000219795	mevalonate kinase [EC:2.7.1.36]
K01258	26.1625	3.45365	0.827068	1.35856e-05	0.000219795	tripeptide aminopeptidase [EC:3.4.11.4]
K01258	26.1625	3.45365	0.827068	1.35856e-05	0.000219795	tripeptide aminopeptidase [EC:3.4.11.4]
K01258	26.1625	3.45365	0.827068	1.35856e-05	0.000219795	tripeptide aminopeptidase [EC:3.4.11.4]
K01918	21.5781	6.41758	0.827068	1.35856e-05	0.000219795	pantoate--beta-alanine ligase [EC:6.3.2.1]
K01918	21.5781	6.41758	0.827068	1.35856e-05	0.000219795	pantoate--beta-alanine ligase [EC:6.3.2.1]
K01918	21.5781	6.41758	0.827068	1.35856e-05	0.000219795	pantoate--beta-alanine ligase [EC:6.3.2.1]
K01938	12.4165	1.75907	0.827068	1.35856e-05	0.000219795	formate--tetrahydrofolate ligase [EC:6.3.4.3]
K01938	12.4165	1.75907	0.827068	1.35856e-05	0.000219795	formate--tetrahydrofolate ligase [EC:6.3.4.3]
K01938	12.4165	1.75907	0.827068	1.35856e-05	0.000219795	formate--tetrahydrofolate ligase [EC:6.3.4.3]
K02837	19.0385	5.37734	0.827068	1.35856e-05	0.000219795	peptide chain release factor 3
K02837	19.0385	5.37734	0.827068	1.35856e-05	0.000219795	peptide chain release factor 3
K06158	16.4479	4.74708	0.827068	1.35856e-05	0.000219795	ATP-binding cassette, subfamily F, member 3
K06158	16.4479	4.74708	0.827068	1.35856e-05	0.000219795	ATP-binding cassette, subfamily F, member 3
K07568	14.3852	3.70518	0.827068	1.35856e-05	0.000219795	S-adenosylmethionine:tRNA ribosyltransferase-isomerase [EC:2.4.99.17]
K07568	14.3852	3.70518	0.827068	1.35856e-05	0.000219795	S-adenosylmethionine:tRNA ribosyltransferase-isomerase [EC:2.4.99.17]
K07568	14.3852	3.70518	0.827068	1.35856e-05	0.000219795	S-adenosylmethionine:tRNA ribosyltransferase-isomerase [EC:2.4.99.17]
K08303	15.4019	3.59589	0.827068	1.35856e-05	0.000219795	U32 family peptidase [EC:3.4.-.-]
K08303	15.4019	3.59589	0.827068	1.35856e-05	0.000219795	U32 family peptidase [EC:3.4.-.-]
K08303	15.4019	3.59589	0.827068	1.35856e-05	0.000219795	U32 family peptidase [EC:3.4.-.-]
K11069	13.8779	2.11909	0.827068	1.35856e-05	0.000219795	spermidine/putrescine transport system substrate-binding protein
K11069	13.8779	2.11909	0.827068	1.35856e-05	0.000219795	spermidine/putrescine transport system substrate-binding protein
K11069	13.8779	2.11909	0.827068	1.35856e-05	0.000219795	spermidine/putrescine transport system substrate-binding protein
K14194	23.7866	1.6562	0.827068	1.35856e-05	0.000219795	serine-aspartate repeat-containing protein C/D/E
K15460	14.7336	2.26369	0.827068	1.35856e-05	0.000219795	tRNA1Val (adenine37-N6)-methyltransferase [EC:2.1.1.223]
K15460	14.7336	2.26369	0.827068	1.35856e-05	0.000219795	tRNA1Val (adenine37-N6)-methyltransferase [EC:2.1.1.223]
K15460	14.7336	2.26369	0.827068	1.35856e-05	0.000219795	tRNA1Val (adenine37-N6)-methyltransferase [EC:2.1.1.223]
K23446	12.2523	1.46367	0.827068	1.35856e-05	0.000219795	D-ornithine---citrate ligase [EC:6.3.2.58]
K23446	12.2523	1.46367	0.827068	1.35856e-05	0.000219795	D-ornithine---citrate ligase [EC:6.3.2.58]
K11476	11.5217	1.37559	0.894737	1.54698e-05	0.000245665	GntR family transcriptional regulator, gluconate operon transcriptional repressor
K11476	11.5217	1.37559	0.894737	1.54698e-05	0.000245665	GntR family transcriptional regulator, gluconate operon transcriptional repressor
K26113	2.17916	0.0118943	0.819549	1.56805e-05	0.000245665	lactate dehydrogenase (NAD+,ferredoxin) subunit LctD [EC:1.3.1.110]
K26113	2.17916	0.0118943	0.819549	1.56805e-05	0.000245665	lactate dehydrogenase (NAD+,ferredoxin) subunit LctD [EC:1.3.1.110]
K09769	11.7186	1.58457	0.894737	1.57511e-05	0.000245665	2',3'-cyclic-nucleotide 2'-phosphodiesterase [EC:3.1.4.16]
K09769	11.7186	1.58457	0.894737	1.57511e-05	0.000245665	2',3'-cyclic-nucleotide 2'-phosphodiesterase [EC:3.1.4.16]
K09769	11.7186	1.58457	0.894737	1.57511e-05	0.000245665	2',3'-cyclic-nucleotide 2'-phosphodiesterase [EC:3.1.4.16]
K09816	10.4512	1.50719	0.894737	1.57511e-05	0.000245665	zinc transport system permease protein
K09816	10.4512	1.50719	0.894737	1.57511e-05	0.000245665	zinc transport system permease protein
K09816	10.4512	1.50719	0.894737	1.57511e-05	0.000245665	zinc transport system permease protein
K10850	12.029	1.30203	0.894737	1.57769e-05	0.000245665	MFS transporter, NNP family, putative nitrate transporter
K10850	12.029	1.30203	0.894737	1.57769e-05	0.000245665	MFS transporter, NNP family, putative nitrate transporter
K10850	12.029	1.30203	0.894737	1.57769e-05	0.000245665	MFS transporter, NNP family, putative nitrate transporter
K24708	11.7285	1.20437	0.894737	1.57769e-05	0.000245665	ATP-binding cassette, subfamily B, putative efflux pump [EC:7.6.2.-]
K24708	11.7285	1.20437	0.894737	1.57769e-05	0.000245665	ATP-binding cassette, subfamily B, putative efflux pump [EC:7.6.2.-]
K07015	10.5765	1.57868	0.894737	1.58286e-05	0.000245665	putative phosphatase [EC:3.1.3.-]
K07474	19.868	1.02214	0.894737	1.58286e-05	0.000245665	phage terminase small subunit
K07668	15.2966	2.124	0.894737	1.58286e-05	0.000245665	two-component system, OmpR family, response regulator VicR
K07668	15.2966	2.124	0.894737	1.58286e-05	0.000245665	two-component system, OmpR family, response regulator VicR
K07668	15.2966	2.124	0.894737	1.58286e-05	0.000245665	two-component system, OmpR family, response regulator VicR
K12553	11.1727	1.00384	0.894737	1.58286e-05	0.000245665	penicillin-binding protein 3 [EC:3.4.-.-]
K12553	11.1727	1.00384	0.894737	1.58286e-05	0.000245665	penicillin-binding protein 3 [EC:3.4.-.-]
K12553	11.1727	1.00384	0.894737	1.58286e-05	0.000245665	penicillin-binding protein 3 [EC:3.4.-.-]
K12553	11.1727	1.00384	0.894737	1.58286e-05	0.000245665	penicillin-binding protein 3 [EC:3.4.-.-]
K19005	13.7529	1.62224	0.894737	1.58286e-05	0.000245665	lipoteichoic acid synthase [EC:2.7.8.20]
K19005	13.7529	1.62224	0.894737	1.58286e-05	0.000245665	lipoteichoic acid synthase [EC:2.7.8.20]
K19005	13.7529	1.62224	0.894737	1.58286e-05	0.000245665	lipoteichoic acid synthase [EC:2.7.8.20]
K24042	16.7318	1.44028	0.894737	1.58286e-05	0.000245665	methionine synthase / methylenetetrahydrofolate reductase (NADH) [EC:2.1.1.13 1.5.1.54]
K24042	16.7318	1.44028	0.894737	1.58286e-05	0.000245665	methionine synthase / methylenetetrahydrofolate reductase (NADH) [EC:2.1.1.13 1.5.1.54]
K24042	16.7318	1.44028	0.894737	1.58286e-05	0.000245665	methionine synthase / methylenetetrahydrofolate reductase (NADH) [EC:2.1.1.13 1.5.1.54]
K24042	16.7318	1.44028	0.894737	1.58286e-05	0.000245665	methionine synthase / methylenetetrahydrofolate reductase (NADH) [EC:2.1.1.13 1.5.1.54]
K24042	16.7318	1.44028	0.894737	1.58286e-05	0.000245665	methionine synthase / methylenetetrahydrofolate reductase (NADH) [EC:2.1.1.13 1.5.1.54]
K03206	13.0485	1.17293	0.890977	1.65827e-05	0.000253405	azobenzene reductase [EC:1.7.1.6]
K03206	13.0485	1.17293	0.890977	1.65827e-05	0.000253405	azobenzene reductase [EC:1.7.1.6]
K09705	14.0249	1.47606	0.887218	1.70355e-05	0.000253405	uncharacterized protein
K18567	14.0256	1.20058	0.890977	1.70757e-05	0.000253405	MFS transporter, DHA1 family, purine base/nucleoside efflux pump
K18567	14.0256	1.20058	0.890977	1.70757e-05	0.000253405	MFS transporter, DHA1 family, purine base/nucleoside efflux pump
K00054	12.491	1.71379	0.819549	1.71664e-05	0.000253405	hydroxymethylglutaryl-CoA reductase [EC:1.1.1.88]
K00054	12.491	1.71379	0.819549	1.71664e-05	0.000253405	hydroxymethylglutaryl-CoA reductase [EC:1.1.1.88]
K00606	17.3067	5.30695	0.819549	1.71664e-05	0.000253405	3-methyl-2-oxobutanoate hydroxymethyltransferase [EC:2.1.2.11]
K00606	17.3067	5.30695	0.819549	1.71664e-05	0.000253405	3-methyl-2-oxobutanoate hydroxymethyltransferase [EC:2.1.2.11]
K00938	14.1884	3.3624	0.819549	1.71664e-05	0.000253405	phosphomevalonate kinase [EC:2.7.4.2]
K00938	14.1884	3.3624	0.819549	1.71664e-05	0.000253405	phosphomevalonate kinase [EC:2.7.4.2]
K01687	19.1527	6.5496	0.819549	1.71664e-05	0.000253405	dihydroxy-acid dehydratase [EC:4.2.1.9]
K01687	19.1527	6.5496	0.819549	1.71664e-05	0.000253405	dihydroxy-acid dehydratase [EC:4.2.1.9]
K01687	19.1527	6.5496	0.819549	1.71664e-05	0.000253405	dihydroxy-acid dehydratase [EC:4.2.1.9]
K01737	14.7534	3.1232	0.819549	1.71664e-05	0.000253405	6-pyruvoyltetrahydropterin/6-carboxytetrahydropterin synthase [EC:4.2.3.12 4.1.2.50]
K01737	14.7534	3.1232	0.819549	1.71664e-05	0.000253405	6-pyruvoyltetrahydropterin/6-carboxytetrahydropterin synthase [EC:4.2.3.12 4.1.2.50]
K01737	14.7534	3.1232	0.819549	1.71664e-05	0.000253405	6-pyruvoyltetrahydropterin/6-carboxytetrahydropterin synthase [EC:4.2.3.12 4.1.2.50]
K01737	14.7534	3.1232	0.819549	1.71664e-05	0.000253405	6-pyruvoyltetrahydropterin/6-carboxytetrahydropterin synthase [EC:4.2.3.12 4.1.2.50]
K01737	14.7534	3.1232	0.819549	1.71664e-05	0.000253405	6-pyruvoyltetrahydropterin/6-carboxytetrahydropterin synthase [EC:4.2.3.12 4.1.2.50]
K07258	10.3433	2.39085	0.819549	1.71664e-05	0.000253405	serine-type D-Ala-D-Ala carboxypeptidase (penicillin-binding protein 5/6) [EC:3.4.16.4]
K07258	10.3433	2.39085	0.819549	1.71664e-05	0.000253405	serine-type D-Ala-D-Ala carboxypeptidase (penicillin-binding protein 5/6) [EC:3.4.16.4]
K07258	10.3433	2.39085	0.819549	1.71664e-05	0.000253405	serine-type D-Ala-D-Ala carboxypeptidase (penicillin-binding protein 5/6) [EC:3.4.16.4]
K07258	10.3433	2.39085	0.819549	1.71664e-05	0.000253405	serine-type D-Ala-D-Ala carboxypeptidase (penicillin-binding protein 5/6) [EC:3.4.16.4]
K07258	10.3433	2.39085	0.819549	1.71664e-05	0.000253405	serine-type D-Ala-D-Ala carboxypeptidase (penicillin-binding protein 5/6) [EC:3.4.16.4]
K07258	10.3433	2.39085	0.819549	1.71664e-05	0.000253405	serine-type D-Ala-D-Ala carboxypeptidase (penicillin-binding protein 5/6) [EC:3.4.16.4]
K07462	15.213	3.875	0.819549	1.71664e-05	0.000253405	single-stranded-DNA-specific exonuclease [EC:3.1.-.-]
K07462	15.213	3.875	0.819549	1.71664e-05	0.000253405	single-stranded-DNA-specific exonuclease [EC:3.1.-.-]
K07462	15.213	3.875	0.819549	1.71664e-05	0.000253405	single-stranded-DNA-specific exonuclease [EC:3.1.-.-]
K07462	15.213	3.875	0.819549	1.71664e-05	0.000253405	single-stranded-DNA-specific exonuclease [EC:3.1.-.-]
K07462	15.213	3.875	0.819549	1.71664e-05	0.000253405	single-stranded-DNA-specific exonuclease [EC:3.1.-.-]
K07462	15.213	3.875	0.819549	1.71664e-05	0.000253405	single-stranded-DNA-specific exonuclease [EC:3.1.-.-]
K07462	15.213	3.875	0.819549	1.71664e-05	0.000253405	single-stranded-DNA-specific exonuclease [EC:3.1.-.-]
K09458	15.9385	4.75468	0.819549	1.71664e-05	0.000253405	3-oxoacyl-[acyl-carrier-protein] synthase II [EC:2.3.1.179]
K09458	15.9385	4.75468	0.819549	1.71664e-05	0.000253405	3-oxoacyl-[acyl-carrier-protein] synthase II [EC:2.3.1.179]
K09458	15.9385	4.75468	0.819549	1.71664e-05	0.000253405	3-oxoacyl-[acyl-carrier-protein] synthase II [EC:2.3.1.179]
K09458	15.9385	4.75468	0.819549	1.71664e-05	0.000253405	3-oxoacyl-[acyl-carrier-protein] synthase II [EC:2.3.1.179]
K09458	15.9385	4.75468	0.819549	1.71664e-05	0.000253405	3-oxoacyl-[acyl-carrier-protein] synthase II [EC:2.3.1.179]
K15580	17.791	5.46506	0.819549	1.71664e-05	0.000253405	oligopeptide transport system substrate-binding protein
K15580	17.791	5.46506	0.819549	1.71664e-05	0.000253405	oligopeptide transport system substrate-binding protein
K15580	17.791	5.46506	0.819549	1.71664e-05	0.000253405	oligopeptide transport system substrate-binding protein
K15580	17.791	5.46506	0.819549	1.71664e-05	0.000253405	oligopeptide transport system substrate-binding protein
K15580	17.791	5.46506	0.819549	1.71664e-05	0.000253405	oligopeptide transport system substrate-binding protein
K16264	38.5569	19.506	0.819549	1.71664e-05	0.000253405	cobalt-zinc-cadmium efflux system protein
K16264	38.5569	19.506	0.819549	1.71664e-05	0.000253405	cobalt-zinc-cadmium efflux system protein
K19976	14.5374	0.135338	0.868421	1.72854e-05	0.000254643	manganese transport system permease protein
K19976	14.5374	0.135338	0.868421	1.72854e-05	0.000254643	manganese transport system permease protein
K19976	14.5374	0.135338	0.868421	1.72854e-05	0.000254643	manganese transport system permease protein
K18925	9.63159	0.769975	0.860902	1.82491e-05	0.000266698	paired small multidrug resistance pump
K18925	9.63159	0.769975	0.860902	1.82491e-05	0.000266698	paired small multidrug resistance pump
K25158	10.5368	1.53227	0.887218	1.83281e-05	0.000266698	ABC-2 type transport system ATP-binding protein
K25158	10.5368	1.53227	0.887218	1.83281e-05	0.000266698	ABC-2 type transport system ATP-binding protein
K02352	14.6486	1.18013	0.887218	1.83577e-05	0.000266698	lactonase [EC:3.1.1.-]
K08680	12.1779	1.56275	0.887218	1.8536e-05	0.000266698	2-succinyl-6-hydroxy-2,4-cyclohexadiene-1-carboxylate synthase [EC:4.2.99.20]
K08680	12.1779	1.56275	0.887218	1.8536e-05	0.000266698	2-succinyl-6-hydroxy-2,4-cyclohexadiene-1-carboxylate synthase [EC:4.2.99.20]
K01430	9.55499	2.10161	0.887218	1.85659e-05	0.000266698	urease subunit gamma [EC:3.5.1.5]
K01430	9.55499	2.10161	0.887218	1.85659e-05	0.000266698	urease subunit gamma [EC:3.5.1.5]
K01430	9.55499	2.10161	0.887218	1.85659e-05	0.000266698	urease subunit gamma [EC:3.5.1.5]
K01430	9.55499	2.10161	0.887218	1.85659e-05	0.000266698	urease subunit gamma [EC:3.5.1.5]
K03816	18.0167	2.3805	0.887218	1.86257e-05	0.000266698	xanthine phosphoribosyltransferase [EC:2.4.2.22]
K03816	18.0167	2.3805	0.887218	1.86257e-05	0.000266698	xanthine phosphoribosyltransferase [EC:2.4.2.22]
K01575	17.7453	1.79954	0.887218	1.86556e-05	0.000266698	acetolactate decarboxylase [EC:4.1.1.5]
K01575	17.7453	1.79954	0.887218	1.86556e-05	0.000266698	acetolactate decarboxylase [EC:4.1.1.5]
K01575	17.7453	1.79954	0.887218	1.86556e-05	0.000266698	acetolactate decarboxylase [EC:4.1.1.5]
K01932	14.0517	1.8973	0.887218	1.86556e-05	0.000266698	gamma-polyglutamate synthase [EC:6.3.2.-]
K02240	13.6849	1.57786	0.887218	1.86556e-05	0.000266698	competence protein ComFA
K02240	13.6849	1.57786	0.887218	1.86556e-05	0.000266698	competence protein ComFA
K03366	27.2954	3.27597	0.887218	1.86556e-05	0.000266698	meso-butanediol dehydrogenase / (S,S)-butanediol dehydrogenase / diacetyl reductase [EC:1.1.1.- 1.1.1.76 1.1.1.304]
K03366	27.2954	3.27597	0.887218	1.86556e-05	0.000266698	meso-butanediol dehydrogenase / (S,S)-butanediol dehydrogenase / diacetyl reductase [EC:1.1.1.- 1.1.1.76 1.1.1.304]
K03366	27.2954	3.27597	0.887218	1.86556e-05	0.000266698	meso-butanediol dehydrogenase / (S,S)-butanediol dehydrogenase / diacetyl reductase [EC:1.1.1.- 1.1.1.76 1.1.1.304]
K02829	10.9573	0.810273	0.868421	2.13632e-05	0.000294204	cytochrome aa3-600 menaquinol oxidase subunit IV [EC:7.1.1.5]
K02829	10.9573	0.810273	0.868421	2.13632e-05	0.000294204	cytochrome aa3-600 menaquinol oxidase subunit IV [EC:7.1.1.5]
K01269	6.25124	0.386635	0.879699	2.15461e-05	0.000294204	aminopeptidase [EC:3.4.11.-]
K01269	6.25124	0.386635	0.879699	2.15461e-05	0.000294204	aminopeptidase [EC:3.4.11.-]
K00380	13.8356	2.00807	0.81203	2.1563e-05	0.000294204	sulfite reductase (NADPH) flavoprotein alpha-component [EC:1.8.1.2]
K00380	13.8356	2.00807	0.81203	2.1563e-05	0.000294204	sulfite reductase (NADPH) flavoprotein alpha-component [EC:1.8.1.2]
K01092	17.3321	5.51391	0.81203	2.1563e-05	0.000294204	myo-inositol-1(or 4)-monophosphatase [EC:3.1.3.25]
K01092	17.3321	5.51391	0.81203	2.1563e-05	0.000294204	myo-inositol-1(or 4)-monophosphatase [EC:3.1.3.25]
K01092	17.3321	5.51391	0.81203	2.1563e-05	0.000294204	myo-inositol-1(or 4)-monophosphatase [EC:3.1.3.25]
K01092	17.3321	5.51391	0.81203	2.1563e-05	0.000294204	myo-inositol-1(or 4)-monophosphatase [EC:3.1.3.25]
K03312	21.9244	3.89172	0.81203	2.1563e-05	0.000294204	glutamate:Na+ symporter, ESS family
K03312	21.9244	3.89172	0.81203	2.1563e-05	0.000294204	glutamate:Na+ symporter, ESS family
K05362	13.7042	1.523	0.81203	2.1563e-05	0.000294204	UDP-N-acetylmuramoyl-L-alanyl-D-glutamate-L-lysine ligase [EC:6.3.2.7]
K05362	13.7042	1.523	0.81203	2.1563e-05	0.000294204	UDP-N-acetylmuramoyl-L-alanyl-D-glutamate-L-lysine ligase [EC:6.3.2.7]
K05362	13.7042	1.523	0.81203	2.1563e-05	0.000294204	UDP-N-acetylmuramoyl-L-alanyl-D-glutamate-L-lysine ligase [EC:6.3.2.7]
K05362	13.7042	1.523	0.81203	2.1563e-05	0.000294204	UDP-N-acetylmuramoyl-L-alanyl-D-glutamate-L-lysine ligase [EC:6.3.2.7]
K07095	8.06299	1.56936	0.81203	2.1563e-05	0.000294204	uncharacterized protein
K09698	18.7267	2.40283	0.81203	2.1563e-05	0.000294204	nondiscriminating glutamyl-tRNA synthetase [EC:6.1.1.24]
K09698	18.7267	2.40283	0.81203	2.1563e-05	0.000294204	nondiscriminating glutamyl-tRNA synthetase [EC:6.1.1.24]
K09698	18.7267	2.40283	0.81203	2.1563e-05	0.000294204	nondiscriminating glutamyl-tRNA synthetase [EC:6.1.1.24]
K09698	18.7267	2.40283	0.81203	2.1563e-05	0.000294204	nondiscriminating glutamyl-tRNA synthetase [EC:6.1.1.24]
K09698	18.7267	2.40283	0.81203	2.1563e-05	0.000294204	nondiscriminating glutamyl-tRNA synthetase [EC:6.1.1.24]
K09698	18.7267	2.40283	0.81203	2.1563e-05	0.000294204	nondiscriminating glutamyl-tRNA synthetase [EC:6.1.1.24]
K09888	13.6077	3.72978	0.81203	2.1563e-05	0.000294204	cell division protein ZapA
K09888	13.6077	3.72978	0.81203	2.1563e-05	0.000294204	cell division protein ZapA
K00359	12.8813	1.29761	0.879699	2.15804e-05	0.000294204	NADPH:quinone reductase [EC:1.6.5.5]
K00359	12.8813	1.29761	0.879699	2.15804e-05	0.000294204	NADPH:quinone reductase [EC:1.6.5.5]
K02826	12.5269	1.25596	0.879699	2.16489e-05	0.000294204	cytochrome aa3-600 menaquinol oxidase subunit II [EC:7.1.1.5]
K02826	12.5269	1.25596	0.879699	2.16489e-05	0.000294204	cytochrome aa3-600 menaquinol oxidase subunit II [EC:7.1.1.5]
K22373	10.6512	1.12497	0.879699	2.18212e-05	0.000294204	lactate racemase [EC:5.1.2.1]
K22373	10.6512	1.12497	0.879699	2.18212e-05	0.000294204	lactate racemase [EC:5.1.2.1]
K01819	23.9625	3.08209	0.879699	2.18557e-05	0.000294204	galactose-6-phosphate isomerase [EC:5.3.1.26]
K01819	23.9625	3.08209	0.879699	2.18557e-05	0.000294204	galactose-6-phosphate isomerase [EC:5.3.1.26]
K03706	12.4599	1.92834	0.879699	2.1925e-05	0.000294204	transcriptional pleiotropic repressor
K03706	12.4599	1.92834	0.879699	2.1925e-05	0.000294204	transcriptional pleiotropic repressor
K07444	13.9188	2.01567	0.879699	2.19597e-05	0.000294204	putative N6-adenine-specific DNA methylase [EC:2.1.1.-]
K18924	10.1579	0.998778	0.868421	2.30155e-05	0.000307213	paired small multidrug resistance pump
K18924	10.1579	0.998778	0.868421	2.30155e-05	0.000307213	paired small multidrug resistance pump
K09976	7.62188	0.759929	0.860902	2.53819e-05	0.000337555	uncharacterized protein
K03451	15.0123	1.73087	0.87218	2.58162e-05	0.000339593	betaine/carnitine transporter, BCCT family
K06895	11.569	1.96711	0.87218	2.58162e-05	0.000339593	L-lysine exporter family protein LysE/ArgO
K06895	11.569	1.96711	0.87218	2.58162e-05	0.000339593	L-lysine exporter family protein LysE/ArgO
K21463	20.7337	2.57003	0.87218	2.58162e-05	0.000339593	membrane-associated protein TcaA
K00134	36.4337	24.1877	0.804511	2.69635e-05	0.000344677	glyceraldehyde 3-phosphate dehydrogenase (phosphorylating) [EC:1.2.1.12]
K00134	36.4337	24.1877	0.804511	2.69635e-05	0.000344677	glyceraldehyde 3-phosphate dehydrogenase (phosphorylating) [EC:1.2.1.12]
K00134	36.4337	24.1877	0.804511	2.69635e-05	0.000344677	glyceraldehyde 3-phosphate dehydrogenase (phosphorylating) [EC:1.2.1.12]
K00134	36.4337	24.1877	0.804511	2.69635e-05	0.000344677	glyceraldehyde 3-phosphate dehydrogenase (phosphorylating) [EC:1.2.1.12]
K00134	36.4337	24.1877	0.804511	2.69635e-05	0.000344677	glyceraldehyde 3-phosphate dehydrogenase (phosphorylating) [EC:1.2.1.12]
K00134	36.4337	24.1877	0.804511	2.69635e-05	0.000344677	glyceraldehyde 3-phosphate dehydrogenase (phosphorylating) [EC:1.2.1.12]
K00134	36.4337	24.1877	0.804511	2.69635e-05	0.000344677	glyceraldehyde 3-phosphate dehydrogenase (phosphorylating) [EC:1.2.1.12]
K00134	36.4337	24.1877	0.804511	2.69635e-05	0.000344677	glyceraldehyde 3-phosphate dehydrogenase (phosphorylating) [EC:1.2.1.12]
K00134	36.4337	24.1877	0.804511	2.69635e-05	0.000344677	glyceraldehyde 3-phosphate dehydrogenase (phosphorylating) [EC:1.2.1.12]
K00134	36.4337	24.1877	0.804511	2.69635e-05	0.000344677	glyceraldehyde 3-phosphate dehydrogenase (phosphorylating) [EC:1.2.1.12]
K00134	36.4337	24.1877	0.804511	2.69635e-05	0.000344677	glyceraldehyde 3-phosphate dehydrogenase (phosphorylating) [EC:1.2.1.12]
K00134	36.4337	24.1877	0.804511	2.69635e-05	0.000344677	glyceraldehyde 3-phosphate dehydrogenase (phosphorylating) [EC:1.2.1.12]
K00876	13.5979	2.3496	0.804511	2.69635e-05	0.000344677	uridine kinase [EC:2.7.1.48]
K00876	13.5979	2.3496	0.804511	2.69635e-05	0.000344677	uridine kinase [EC:2.7.1.48]
K00876	13.5979	2.3496	0.804511	2.69635e-05	0.000344677	uridine kinase [EC:2.7.1.48]
K02160	19.6049	3.81123	0.804511	2.69635e-05	0.000344677	acetyl-CoA carboxylase biotin carboxyl carrier protein
K02160	19.6049	3.81123	0.804511	2.69635e-05	0.000344677	acetyl-CoA carboxylase biotin carboxyl carrier protein
K02160	19.6049	3.81123	0.804511	2.69635e-05	0.000344677	acetyl-CoA carboxylase biotin carboxyl carrier protein
K02160	19.6049	3.81123	0.804511	2.69635e-05	0.000344677	acetyl-CoA carboxylase biotin carboxyl carrier protein
K02217	15.0383	3.44982	0.804511	2.69635e-05	0.000344677	ferritin [EC:1.16.3.2]
K02217	15.0383	3.44982	0.804511	2.69635e-05	0.000344677	ferritin [EC:1.16.3.2]
K03797	15.4252	4.53965	0.804511	2.69635e-05	0.000344677	carboxyl-terminal processing protease [EC:3.4.21.102]
K03797	15.4252	4.53965	0.804511	2.69635e-05	0.000344677	carboxyl-terminal processing protease [EC:3.4.21.102]
K03797	15.4252	4.53965	0.804511	2.69635e-05	0.000344677	carboxyl-terminal processing protease [EC:3.4.21.102]
K07304	46.9393	23.8635	0.804511	2.69635e-05	0.000344677	peptide-methionine (S)-S-oxide reductase [EC:1.8.4.11]
K07304	46.9393	23.8635	0.804511	2.69635e-05	0.000344677	peptide-methionine (S)-S-oxide reductase [EC:1.8.4.11]
K06209	9.80814	0.765578	0.860902	2.88944e-05	0.000366131	chorismate mutase [EC:5.4.99.5]
K06209	9.80814	0.765578	0.860902	2.88944e-05	0.000366131	chorismate mutase [EC:5.4.99.5]
K08258	7.96056	0.854538	0.864662	2.94403e-05	0.000371101	staphopain A [EC:3.4.22.48]
K08258	7.96056	0.854538	0.864662	2.94403e-05	0.000371101	staphopain A [EC:3.4.22.48]
K08258	7.96056	0.854538	0.864662	2.94403e-05	0.000371101	staphopain A [EC:3.4.22.48]
K08976	11.8966	1.28503	0.857143	2.95197e-05	0.000371456	putative membrane protein
K21755	10.0976	1.06395	0.864662	3.01263e-05	0.000373634	LysR family transcriptional regulator, salicylic acid-responsive activator of bsdBCD
K21755	10.0976	1.06395	0.864662	3.01263e-05	0.000373634	LysR family transcriptional regulator, salicylic acid-responsive activator of bsdBCD
K20491	4.80694	0.269187	0.864662	3.01725e-05	0.000373634	lantibiotic transport system permease protein
K20491	4.80694	0.269187	0.864662	3.01725e-05	0.000373634	lantibiotic transport system permease protein
K20491	4.80694	0.269187	0.864662	3.01725e-05	0.000373634	lantibiotic transport system permease protein
K20491	4.80694	0.269187	0.864662	3.01725e-05	0.000373634	lantibiotic transport system permease protein
K20491	4.80694	0.269187	0.864662	3.01725e-05	0.000373634	lantibiotic transport system permease protein
K19077	12.6363	1.18971	0.864662	3.0265e-05	0.000373634	two-component system, OmpR family, sensor histidine kinase GraS [EC:2.7.13.3]
K19077	12.6363	1.18971	0.864662	3.0265e-05	0.000373634	two-component system, OmpR family, sensor histidine kinase GraS [EC:2.7.13.3]
K19077	12.6363	1.18971	0.864662	3.0265e-05	0.000373634	two-component system, OmpR family, sensor histidine kinase GraS [EC:2.7.13.3]
K19077	12.6363	1.18971	0.864662	3.0265e-05	0.000373634	two-component system, OmpR family, sensor histidine kinase GraS [EC:2.7.13.3]
K19077	12.6363	1.18971	0.864662	3.0265e-05	0.000373634	two-component system, OmpR family, sensor histidine kinase GraS [EC:2.7.13.3]
K19077	12.6363	1.18971	0.864662	3.0265e-05	0.000373634	two-component system, OmpR family, sensor histidine kinase GraS [EC:2.7.13.3]
K19077	12.6363	1.18971	0.864662	3.0265e-05	0.000373634	two-component system, OmpR family, sensor histidine kinase GraS [EC:2.7.13.3]
K19077	12.6363	1.18971	0.864662	3.0265e-05	0.000373634	two-component system, OmpR family, sensor histidine kinase GraS [EC:2.7.13.3]
K19077	12.6363	1.18971	0.864662	3.0265e-05	0.000373634	two-component system, OmpR family, sensor histidine kinase GraS [EC:2.7.13.3]
K19077	12.6363	1.18971	0.864662	3.0265e-05	0.000373634	two-component system, OmpR family, sensor histidine kinase GraS [EC:2.7.13.3]
K19077	12.6363	1.18971	0.864662	3.0265e-05	0.000373634	two-component system, OmpR family, sensor histidine kinase GraS [EC:2.7.13.3]
K07248	12.7745	1.49371	0.864662	3.03113e-05	0.000373634	lactaldehyde dehydrogenase / glycolaldehyde dehydrogenase [EC:1.2.1.22 1.2.1.21]
K07248	12.7745	1.49371	0.864662	3.03113e-05	0.000373634	lactaldehyde dehydrogenase / glycolaldehyde dehydrogenase [EC:1.2.1.22 1.2.1.21]
K07248	12.7745	1.49371	0.864662	3.03113e-05	0.000373634	lactaldehyde dehydrogenase / glycolaldehyde dehydrogenase [EC:1.2.1.22 1.2.1.21]
K07248	12.7745	1.49371	0.864662	3.03113e-05	0.000373634	lactaldehyde dehydrogenase / glycolaldehyde dehydrogenase [EC:1.2.1.22 1.2.1.21]
K08968	11.3912	2.28545	0.864662	3.03113e-05	0.000373634	L-methionine (R)-S-oxide reductase [EC:1.8.4.14]
K08968	11.3912	2.28545	0.864662	3.03113e-05	0.000373634	L-methionine (R)-S-oxide reductase [EC:1.8.4.14]
K21416	13.0629	1.39628	0.864662	3.03113e-05	0.000373634	acetoin:2,6-dichlorophenolindophenol oxidoreductase subunit alpha [EC:1.1.1.-]
K18104	15.0803	1.41483	0.860902	3.263e-05	0.000395941	ATP-binding cassette, subfamily B, bacterial AbcA/BmrA [EC:7.6.2.2]
K18104	15.0803	1.41483	0.860902	3.263e-05	0.000395941	ATP-binding cassette, subfamily B, bacterial AbcA/BmrA [EC:7.6.2.2]
K18104	15.0803	1.41483	0.860902	3.263e-05	0.000395941	ATP-binding cassette, subfamily B, bacterial AbcA/BmrA [EC:7.6.2.2]
K18104	15.0803	1.41483	0.860902	3.263e-05	0.000395941	ATP-binding cassette, subfamily B, bacterial AbcA/BmrA [EC:7.6.2.2]
K18104	15.0803	1.41483	0.860902	3.263e-05	0.000395941	ATP-binding cassette, subfamily B, bacterial AbcA/BmrA [EC:7.6.2.2]
K18104	15.0803	1.41483	0.860902	3.263e-05	0.000395941	ATP-binding cassette, subfamily B, bacterial AbcA/BmrA [EC:7.6.2.2]
K18104	15.0803	1.41483	0.860902	3.263e-05	0.000395941	ATP-binding cassette, subfamily B, bacterial AbcA/BmrA [EC:7.6.2.2]
K07094	11.6504	1.04639	0.857143	3.26467e-05	0.000395941	heptaprenylglyceryl phosphate synthase [EC:2.5.1.-]
K01635	15.7293	1.50703	0.860902	3.28288e-05	0.000395941	tagatose 1,6-diphosphate aldolase [EC:4.1.2.40]
K01635	15.7293	1.50703	0.860902	3.28288e-05	0.000395941	tagatose 1,6-diphosphate aldolase [EC:4.1.2.40]
K01635	15.7293	1.50703	0.860902	3.28288e-05	0.000395941	tagatose 1,6-diphosphate aldolase [EC:4.1.2.40]
K02110	12.1527	3.79194	0.796992	3.35414e-05	0.000395941	F-type H+-transporting ATPase subunit c
K02110	12.1527	3.79194	0.796992	3.35414e-05	0.000395941	F-type H+-transporting ATPase subunit c
K02110	12.1527	3.79194	0.796992	3.35414e-05	0.000395941	F-type H+-transporting ATPase subunit c
K02110	12.1527	3.79194	0.796992	3.35414e-05	0.000395941	F-type H+-transporting ATPase subunit c
K03740	13.7803	2.0939	0.796992	3.35414e-05	0.000395941	D-alanine transfer protein
K03740	13.7803	2.0939	0.796992	3.35414e-05	0.000395941	D-alanine transfer protein
K03740	13.7803	2.0939	0.796992	3.35414e-05	0.000395941	D-alanine transfer protein
K03740	13.7803	2.0939	0.796992	3.35414e-05	0.000395941	D-alanine transfer protein
K03740	13.7803	2.0939	0.796992	3.35414e-05	0.000395941	D-alanine transfer protein
K03740	13.7803	2.0939	0.796992	3.35414e-05	0.000395941	D-alanine transfer protein
K06973	13.1791	1.32193	0.857143	3.43307e-05	0.0004046	uncharacterized protein
K14166	11.0684	0.650317	0.857143	3.44871e-05	0.000405783	copper transport protein
K14166	11.0684	0.650317	0.857143	3.44871e-05	0.000405783	copper transport protein
K06347	9.52329	0.861998	0.842105	3.47203e-05	0.000406547	kinase-associated protein B
K04748	14.9434	1.15804	0.857143	3.51713e-05	0.000406988	nitric oxide reductase NorQ protein
K07704	14.1978	0.888123	0.857143	3.52775e-05	0.000406988	two-component system, LytTR family, sensor histidine kinase LytS [EC:2.7.13.3]
K07704	14.1978	0.888123	0.857143	3.52775e-05	0.000406988	two-component system, LytTR family, sensor histidine kinase LytS [EC:2.7.13.3]
K07704	14.1978	0.888123	0.857143	3.52775e-05	0.000406988	two-component system, LytTR family, sensor histidine kinase LytS [EC:2.7.13.3]
K07704	14.1978	0.888123	0.857143	3.52775e-05	0.000406988	two-component system, LytTR family, sensor histidine kinase LytS [EC:2.7.13.3]
K07704	14.1978	0.888123	0.857143	3.52775e-05	0.000406988	two-component system, LytTR family, sensor histidine kinase LytS [EC:2.7.13.3]
K07704	14.1978	0.888123	0.857143	3.52775e-05	0.000406988	two-component system, LytTR family, sensor histidine kinase LytS [EC:2.7.13.3]
K09457	14.0186	2.84052	0.857143	3.53307e-05	0.000406988	7-cyano-7-deazaguanine reductase [EC:1.7.1.13]
K09457	14.0186	2.84052	0.857143	3.53307e-05	0.000406988	7-cyano-7-deazaguanine reductase [EC:1.7.1.13]
K09457	14.0186	2.84052	0.857143	3.53307e-05	0.000406988	7-cyano-7-deazaguanine reductase [EC:1.7.1.13]
K09457	14.0186	2.84052	0.857143	3.53307e-05	0.000406988	7-cyano-7-deazaguanine reductase [EC:1.7.1.13]
K19081	16.067	1.3419	0.857143	3.53307e-05	0.000406988	two-component system, OmpR family, sensor histidine kinase BraS/BceS [EC:2.7.13.3]
K19081	16.067	1.3419	0.857143	3.53307e-05	0.000406988	two-component system, OmpR family, sensor histidine kinase BraS/BceS [EC:2.7.13.3]
K19081	16.067	1.3419	0.857143	3.53307e-05	0.000406988	two-component system, OmpR family, sensor histidine kinase BraS/BceS [EC:2.7.13.3]
K19081	16.067	1.3419	0.857143	3.53307e-05	0.000406988	two-component system, OmpR family, sensor histidine kinase BraS/BceS [EC:2.7.13.3]
K19081	16.067	1.3419	0.857143	3.53307e-05	0.000406988	two-component system, OmpR family, sensor histidine kinase BraS/BceS [EC:2.7.13.3]
K19081	16.067	1.3419	0.857143	3.53307e-05	0.000406988	two-component system, OmpR family, sensor histidine kinase BraS/BceS [EC:2.7.13.3]
K09825	10.0814	1.07136	0.857143	3.53839e-05	0.000406988	Fur family transcriptional regulator, peroxide stress response regulator
K09825	10.0814	1.07136	0.857143	3.53839e-05	0.000406988	Fur family transcriptional regulator, peroxide stress response regulator
K11102	14.2739	1.34837	0.857143	3.53839e-05	0.000406988	proton glutamate symport protein
K11102	14.2739	1.34837	0.857143	3.53839e-05	0.000406988	proton glutamate symport protein
K04940	12.57	1.54075	0.857143	3.54373e-05	0.000406988	opine dehydrogenase [EC:1.5.1.28]
K04940	12.57	1.54075	0.857143	3.54373e-05	0.000406988	opine dehydrogenase [EC:1.5.1.28]
K13940	5.24878	0.807982	0.857143	3.54906e-05	0.000406988	dihydroneopterin aldolase / 2-amino-4-hydroxy-6-hydroxymethyldihydropteridine diphosphokinase [EC:4.1.2.25 2.7.6.3]
K13940	5.24878	0.807982	0.857143	3.54906e-05	0.000406988	dihydroneopterin aldolase / 2-amino-4-hydroxy-6-hydroxymethyldihydropteridine diphosphokinase [EC:4.1.2.25 2.7.6.3]
K13940	5.24878	0.807982	0.857143	3.54906e-05	0.000406988	dihydroneopterin aldolase / 2-amino-4-hydroxy-6-hydroxymethyldihydropteridine diphosphokinase [EC:4.1.2.25 2.7.6.3]
K02347	12.682	1.35766	0.857143	3.55441e-05	0.000406988	DNA polymerase (family X)
K02347	12.682	1.35766	0.857143	3.55441e-05	0.000406988	DNA polymerase (family X)
K06885	14.929	1.82567	0.857143	3.55441e-05	0.000406988	uncharacterized protein
K16787	14.622	1.90074	0.857143	3.55441e-05	0.000406988	energy-coupling factor transport system ATP-binding protein [EC:7.-.-.-]
K16787	14.622	1.90074	0.857143	3.55441e-05	0.000406988	energy-coupling factor transport system ATP-binding protein [EC:7.-.-.-]
K16787	14.622	1.90074	0.857143	3.55441e-05	0.000406988	energy-coupling factor transport system ATP-binding protein [EC:7.-.-.-]
K25157	10.9085	1.55761	0.857143	3.55441e-05	0.000406988	ABC-2 type transport system permease protein
K25157	10.9085	1.55761	0.857143	3.55441e-05	0.000406988	ABC-2 type transport system permease protein
K19411	15.0246	1.50392	0.853383	3.78444e-05	0.000429873	protein arginine kinase activator
K08255	12.3203	0.904436	0.853383	3.79011e-05	0.000429873	CoA-disulfide reductase [EC:1.8.1.14]
K08255	12.3203	0.904436	0.853383	3.79011e-05	0.000429873	CoA-disulfide reductase [EC:1.8.1.14]
K14189	7.16433	0.716297	0.853383	3.79011e-05	0.000429873	uncharacterized oxidoreductase [EC:1.-.-.-]
K05985	16.8316	1.84287	0.853383	3.79579e-05	0.000429873	ribonuclease M5 [EC:3.1.26.8]
K05985	16.8316	1.84287	0.853383	3.79579e-05	0.000429873	ribonuclease M5 [EC:3.1.26.8]
K22409	14.935	1.27986	0.853383	3.79579e-05	0.000429873	N-acetylmuramoyl-L-alanine amidase [EC:3.5.1.28]
K22409	14.935	1.27986	0.853383	3.79579e-05	0.000429873	N-acetylmuramoyl-L-alanine amidase [EC:3.5.1.28]
K17217	16.3813	1.18407	0.853383	3.81286e-05	0.000431132	cystathionine gamma-lyase / homocysteine desulfhydrase [EC:4.4.1.1 4.4.1.2]
K17217	16.3813	1.18407	0.853383	3.81286e-05	0.000431132	cystathionine gamma-lyase / homocysteine desulfhydrase [EC:4.4.1.1 4.4.1.2]
K17217	16.3813	1.18407	0.853383	3.81286e-05	0.000431132	cystathionine gamma-lyase / homocysteine desulfhydrase [EC:4.4.1.1 4.4.1.2]
K17217	16.3813	1.18407	0.853383	3.81286e-05	0.000431132	cystathionine gamma-lyase / homocysteine desulfhydrase [EC:4.4.1.1 4.4.1.2]
K17217	16.3813	1.18407	0.853383	3.81286e-05	0.000431132	cystathionine gamma-lyase / homocysteine desulfhydrase [EC:4.4.1.1 4.4.1.2]
K07570	11.5253	1.21626	0.849624	4.02296e-05	0.000445007	general stress protein 13
K08717	11.9445	0.98608	0.849624	4.04701e-05	0.000445007	urea transporter
K08717	11.9445	0.98608	0.849624	4.04701e-05	0.000445007	urea transporter
K07476	11.2557	1.04843	0.842105	4.06886e-05	0.000445007	toprim domain protein
K09787	12.9958	1.32663	0.842105	4.06886e-05	0.000445007	uncharacterized protein
K02786	12.112	1.01461	0.845865	4.09522e-05	0.000445007	lactose PTS system EIIA component [EC:2.7.1.207]
K02786	12.112	1.01461	0.845865	4.09522e-05	0.000445007	lactose PTS system EIIA component [EC:2.7.1.207]
K02786	12.112	1.01461	0.845865	4.09522e-05	0.000445007	lactose PTS system EIIA component [EC:2.7.1.207]
K02786	12.112	1.01461	0.845865	4.09522e-05	0.000445007	lactose PTS system EIIA component [EC:2.7.1.207]
K02786	12.112	1.01461	0.845865	4.09522e-05	0.000445007	lactose PTS system EIIA component [EC:2.7.1.207]
K00841	13.1206	2.05024	0.849624	4.14429e-05	0.000445007	aminotransferase [EC:2.6.1.-]
K00841	13.1206	2.05024	0.849624	4.14429e-05	0.000445007	aminotransferase [EC:2.6.1.-]
K00841	13.1206	2.05024	0.849624	4.14429e-05	0.000445007	aminotransferase [EC:2.6.1.-]
K06967	12.4121	1.1715	0.849624	4.14429e-05	0.000445007	tRNA (adenine22-N1)-methyltransferase [EC:2.1.1.217]
K06967	12.4121	1.1715	0.849624	4.14429e-05	0.000445007	tRNA (adenine22-N1)-methyltransferase [EC:2.1.1.217]
K06967	12.4121	1.1715	0.849624	4.14429e-05	0.000445007	tRNA (adenine22-N1)-methyltransferase [EC:2.1.1.217]
K11071	7.65503	1.32274	0.849624	4.14429e-05	0.000445007	spermidine/putrescine transport system permease protein
K11071	7.65503	1.32274	0.849624	4.14429e-05	0.000445007	spermidine/putrescine transport system permease protein
K11071	7.65503	1.32274	0.849624	4.14429e-05	0.000445007	spermidine/putrescine transport system permease protein
K00432	20.5352	5.22907	0.789474	4.15481e-05	0.000445007	glutathione peroxidase [EC:1.11.1.9]
K00432	20.5352	5.22907	0.789474	4.15481e-05	0.000445007	glutathione peroxidase [EC:1.11.1.9]
K00432	20.5352	5.22907	0.789474	4.15481e-05	0.000445007	glutathione peroxidase [EC:1.11.1.9]
K00432	20.5352	5.22907	0.789474	4.15481e-05	0.000445007	glutathione peroxidase [EC:1.11.1.9]
K00432	20.5352	5.22907	0.789474	4.15481e-05	0.000445007	glutathione peroxidase [EC:1.11.1.9]
K00432	20.5352	5.22907	0.789474	4.15481e-05	0.000445007	glutathione peroxidase [EC:1.11.1.9]
K01153	14.5225	4.50136	0.789474	4.15481e-05	0.000445007	type I restriction enzyme, R subunit [EC:3.1.21.3]
K01153	14.5225	4.50136	0.789474	4.15481e-05	0.000445007	type I restriction enzyme, R subunit [EC:3.1.21.3]
K01153	14.5225	4.50136	0.789474	4.15481e-05	0.000445007	type I restriction enzyme, R subunit [EC:3.1.21.3]
K01704	18.2828	6.18614	0.789474	4.15481e-05	0.000445007	3-isopropylmalate/(R)-2-methylmalate dehydratase small subunit [EC:4.2.1.33 4.2.1.35]
K01704	18.2828	6.18614	0.789474	4.15481e-05	0.000445007	3-isopropylmalate/(R)-2-methylmalate dehydratase small subunit [EC:4.2.1.33 4.2.1.35]
K01704	18.2828	6.18614	0.789474	4.15481e-05	0.000445007	3-isopropylmalate/(R)-2-methylmalate dehydratase small subunit [EC:4.2.1.33 4.2.1.35]
K01704	18.2828	6.18614	0.789474	4.15481e-05	0.000445007	3-isopropylmalate/(R)-2-methylmalate dehydratase small subunit [EC:4.2.1.33 4.2.1.35]
K01835	9.23779	2.57744	0.789474	4.15481e-05	0.000445007	phosphoglucomutase [EC:5.4.2.2]
K01835	9.23779	2.57744	0.789474	4.15481e-05	0.000445007	phosphoglucomutase [EC:5.4.2.2]
K01835	9.23779	2.57744	0.789474	4.15481e-05	0.000445007	phosphoglucomutase [EC:5.4.2.2]
K01835	9.23779	2.57744	0.789474	4.15481e-05	0.000445007	phosphoglucomutase [EC:5.4.2.2]
K01835	9.23779	2.57744	0.789474	4.15481e-05	0.000445007	phosphoglucomutase [EC:5.4.2.2]
K01835	9.23779	2.57744	0.789474	4.15481e-05	0.000445007	phosphoglucomutase [EC:5.4.2.2]
K01835	9.23779	2.57744	0.789474	4.15481e-05	0.000445007	phosphoglucomutase [EC:5.4.2.2]
K01835	9.23779	2.57744	0.789474	4.15481e-05	0.000445007	phosphoglucomutase [EC:5.4.2.2]
K01961	14.2948	4.30854	0.789474	4.15481e-05	0.000445007	acetyl-CoA carboxylase, biotin carboxylase subunit [EC:6.4.1.2 6.3.4.14]
K01961	14.2948	4.30854	0.789474	4.15481e-05	0.000445007	acetyl-CoA carboxylase, biotin carboxylase subunit [EC:6.4.1.2 6.3.4.14]
K01961	14.2948	4.30854	0.789474	4.15481e-05	0.000445007	acetyl-CoA carboxylase, biotin carboxylase subunit [EC:6.4.1.2 6.3.4.14]
K01961	14.2948	4.30854	0.789474	4.15481e-05	0.000445007	acetyl-CoA carboxylase, biotin carboxylase subunit [EC:6.4.1.2 6.3.4.14]
K01961	14.2948	4.30854	0.789474	4.15481e-05	0.000445007	acetyl-CoA carboxylase, biotin carboxylase subunit [EC:6.4.1.2 6.3.4.14]
K01961	14.2948	4.30854	0.789474	4.15481e-05	0.000445007	acetyl-CoA carboxylase, biotin carboxylase subunit [EC:6.4.1.2 6.3.4.14]
K03621	14.5583	3.72355	0.789474	4.15481e-05	0.000445007	phosphate acyltransferase [EC:2.3.1.274]
K03621	14.5583	3.72355	0.789474	4.15481e-05	0.000445007	phosphate acyltransferase [EC:2.3.1.274]
K03621	14.5583	3.72355	0.789474	4.15481e-05	0.000445007	phosphate acyltransferase [EC:2.3.1.274]
K03621	14.5583	3.72355	0.789474	4.15481e-05	0.000445007	phosphate acyltransferase [EC:2.3.1.274]
K03667	12.9006	3.43354	0.789474	4.15481e-05	0.000445007	ATP-dependent HslUV protease ATP-binding subunit HslU
K03667	12.9006	3.43354	0.789474	4.15481e-05	0.000445007	ATP-dependent HslUV protease ATP-binding subunit HslU
K04083	17.0562	5.22298	0.789474	4.15481e-05	0.000445007	molecular chaperone Hsp33
K04083	17.0562	5.22298	0.789474	4.15481e-05	0.000445007	molecular chaperone Hsp33
K07533	11.2748	1.22974	0.789474	4.15481e-05	0.000445007	foldase protein PrsA [EC:5.2.1.8]
K07533	11.2748	1.22974	0.789474	4.15481e-05	0.000445007	foldase protein PrsA [EC:5.2.1.8]
K07533	11.2748	1.22974	0.789474	4.15481e-05	0.000445007	foldase protein PrsA [EC:5.2.1.8]
K09022	18.6607	5.48374	0.789474	4.15481e-05	0.000445007	2-iminobutanoate/2-iminopropanoate deaminase [EC:3.5.99.10]
K09022	18.6607	5.48374	0.789474	4.15481e-05	0.000445007	2-iminobutanoate/2-iminopropanoate deaminase [EC:3.5.99.10]
K14155	11.7213	1.63233	0.789474	4.15481e-05	0.000445007	cysteine-S-conjugate beta-lyase [EC:4.4.1.13]
K14155	11.7213	1.63233	0.789474	4.15481e-05	0.000445007	cysteine-S-conjugate beta-lyase [EC:4.4.1.13]
K14155	11.7213	1.63233	0.789474	4.15481e-05	0.000445007	cysteine-S-conjugate beta-lyase [EC:4.4.1.13]
K14155	11.7213	1.63233	0.789474	4.15481e-05	0.000445007	cysteine-S-conjugate beta-lyase [EC:4.4.1.13]
K14155	11.7213	1.63233	0.789474	4.15481e-05	0.000445007	cysteine-S-conjugate beta-lyase [EC:4.4.1.13]
K16211	11.1175	1.24382	0.789474	4.15481e-05	0.000445007	maltose/moltooligosaccharide transporter
K16211	11.1175	1.24382	0.789474	4.15481e-05	0.000445007	maltose/moltooligosaccharide transporter
K03471	12.9149	2.2383	0.849624	4.16273e-05	0.000445007	ribonuclease HIII [EC:3.1.26.4]
K03471	12.9149	2.2383	0.849624	4.16273e-05	0.000445007	ribonuclease HIII [EC:3.1.26.4]
K03471	12.9149	2.2383	0.849624	4.16273e-05	0.000445007	ribonuclease HIII [EC:3.1.26.4]
K03471	12.9149	2.2383	0.849624	4.16273e-05	0.000445007	ribonuclease HIII [EC:3.1.26.4]
K14201	10.4446	0.168257	0.849624	4.16273e-05	0.000445007	clumping factor A
K17758	17.4826	2.22963	0.849624	4.16273e-05	0.000445007	ADP-dependent NAD(P)H-hydrate dehydratase [EC:4.2.1.136]
K17758	17.4826	2.22963	0.849624	4.16273e-05	0.000445007	ADP-dependent NAD(P)H-hydrate dehydratase [EC:4.2.1.136]
K07571	12.4411	1.50801	0.845865	4.41102e-05	0.000470855	S1 RNA binding domain protein
K08094	16.506	1.64794	0.845865	4.41752e-05	0.000470856	6-phospho-3-hexuloisomerase [EC:5.3.1.27]
K08094	16.506	1.64794	0.845865	4.41752e-05	0.000470856	6-phospho-3-hexuloisomerase [EC:5.3.1.27]
K08094	16.506	1.64794	0.845865	4.41752e-05	0.000470856	6-phospho-3-hexuloisomerase [EC:5.3.1.27]
K01073	10.5522	1.07671	0.842105	4.46489e-05	0.000473815	acyl-CoA hydrolase [EC:3.1.2.20]
K01073	10.5522	1.07671	0.842105	4.46489e-05	0.000473815	acyl-CoA hydrolase [EC:3.1.2.20]
K22136	12.5053	1.18436	0.845865	4.47639e-05	0.000474341	bacillithiol synthase
K19285	14.3234	1.87841	0.845865	4.49615e-05	0.00047436	FMN reductase (NADPH) [EC:1.5.1.38]
K19285	14.3234	1.87841	0.845865	4.49615e-05	0.00047436	FMN reductase (NADPH) [EC:1.5.1.38]
K03346	11.1971	1.16819	0.845865	4.50275e-05	0.00047436	replication initiation and membrane attachment protein
K03346	11.1971	1.16819	0.845865	4.50275e-05	0.00047436	replication initiation and membrane attachment protein
K03742	14.7724	1.64294	0.845865	4.50275e-05	0.00047436	nicotinamide-nucleotide amidase [EC:3.5.1.42]
K03742	14.7724	1.64294	0.845865	4.50275e-05	0.00047436	nicotinamide-nucleotide amidase [EC:3.5.1.42]
K19225	13.5617	2.28462	0.845865	4.50275e-05	0.00047436	rhomboid protease GluP [EC:3.4.21.105]
K19225	13.5617	2.28462	0.845865	4.50275e-05	0.00047436	rhomboid protease GluP [EC:3.4.21.105]
K19225	13.5617	2.28462	0.845865	4.50275e-05	0.00047436	rhomboid protease GluP [EC:3.4.21.105]
K07723	9.0137	0.505954	0.804511	4.59989e-05	0.00048301	CopG family transcriptional regulator / antitoxin EndoAI
K07723	9.0137	0.505954	0.804511	4.59989e-05	0.00048301	CopG family transcriptional regulator / antitoxin EndoAI
K07723	9.0137	0.505954	0.804511	4.59989e-05	0.00048301	CopG family transcriptional regulator / antitoxin EndoAI
K07723	9.0137	0.505954	0.804511	4.59989e-05	0.00048301	CopG family transcriptional regulator / antitoxin EndoAI
K19078	12.2413	0.966862	0.842105	4.65328e-05	0.000487384	two-component system, OmpR family, response regulator protein GraR
K19078	12.2413	0.966862	0.842105	4.65328e-05	0.000487384	two-component system, OmpR family, response regulator protein GraR
K19078	12.2413	0.966862	0.842105	4.65328e-05	0.000487384	two-component system, OmpR family, response regulator protein GraR
K19078	12.2413	0.966862	0.842105	4.65328e-05	0.000487384	two-component system, OmpR family, response regulator protein GraR
K19078	12.2413	0.966862	0.842105	4.65328e-05	0.000487384	two-component system, OmpR family, response regulator protein GraR
K19078	12.2413	0.966862	0.842105	4.65328e-05	0.000487384	two-component system, OmpR family, response regulator protein GraR
K19078	12.2413	0.966862	0.842105	4.65328e-05	0.000487384	two-component system, OmpR family, response regulator protein GraR
K19078	12.2413	0.966862	0.842105	4.65328e-05	0.000487384	two-component system, OmpR family, response regulator protein GraR
K02497	9.27813	1.00021	0.842105	4.66012e-05	0.000487397	HemX protein
K19576	12.6809	1.1799	0.842105	4.70823e-05	0.000491718	MFS transporter, DHA1 family, quinolone resistance protein
K19576	12.6809	1.1799	0.842105	4.70823e-05	0.000491718	MFS transporter, DHA1 family, quinolone resistance protein
K02171	11.2571	1.11709	0.842105	4.81962e-05	0.000498326	BlaI family transcriptional regulator, penicillinase repressor
K02171	11.2571	1.11709	0.842105	4.81962e-05	0.000498326	BlaI family transcriptional regulator, penicillinase repressor
K02171	11.2571	1.11709	0.842105	4.81962e-05	0.000498326	BlaI family transcriptional regulator, penicillinase repressor
K02171	11.2571	1.11709	0.842105	4.81962e-05	0.000498326	BlaI family transcriptional regulator, penicillinase repressor
K02171	11.2571	1.11709	0.842105	4.81962e-05	0.000498326	BlaI family transcriptional regulator, penicillinase repressor
K03481	13.4062	1.45411	0.842105	4.81962e-05	0.000498326	RpiR family transcriptional regulator, glv operon transcriptional regulator
K03481	13.4062	1.45411	0.842105	4.81962e-05	0.000498326	RpiR family transcriptional regulator, glv operon transcriptional regulator
K02243	10.5305	0.980521	0.842105	4.84074e-05	0.000498394	competence protein ComGA
K02243	10.5305	0.980521	0.842105	4.84074e-05	0.000498394	competence protein ComGA
K19083	15.4629	1.47112	0.842105	4.84779e-05	0.000498394	bacitracin transport system ATP-binding protein
K19083	15.4629	1.47112	0.842105	4.84779e-05	0.000498394	bacitracin transport system ATP-binding protein
K19083	15.4629	1.47112	0.842105	4.84779e-05	0.000498394	bacitracin transport system ATP-binding protein
K19083	15.4629	1.47112	0.842105	4.84779e-05	0.000498394	bacitracin transport system ATP-binding protein
K00588	13.0624	3.48136	0.781955	5.12207e-05	0.000507863	caffeoyl-CoA O-methyltransferase [EC:2.1.1.104]
K00588	13.0624	3.48136	0.781955	5.12207e-05	0.000507863	caffeoyl-CoA O-methyltransferase [EC:2.1.1.104]
K00588	13.0624	3.48136	0.781955	5.12207e-05	0.000507863	caffeoyl-CoA O-methyltransferase [EC:2.1.1.104]
K00588	13.0624	3.48136	0.781955	5.12207e-05	0.000507863	caffeoyl-CoA O-methyltransferase [EC:2.1.1.104]
K01174	19.9327	5.19852	0.781955	5.12207e-05	0.000507863	micrococcal nuclease [EC:3.1.31.1]
K01174	19.9327	5.19852	0.781955	5.12207e-05	0.000507863	micrococcal nuclease [EC:3.1.31.1]
K01246	15.234	4.65487	0.781955	5.12207e-05	0.000507863	DNA-3-methyladenine glycosylase I [EC:3.2.2.20]
K01246	15.234	4.65487	0.781955	5.12207e-05	0.000507863	DNA-3-methyladenine glycosylase I [EC:3.2.2.20]
K01246	15.234	4.65487	0.781955	5.12207e-05	0.000507863	DNA-3-methyladenine glycosylase I [EC:3.2.2.20]
K01246	15.234	4.65487	0.781955	5.12207e-05	0.000507863	DNA-3-methyladenine glycosylase I [EC:3.2.2.20]
K01839	13.4183	2.20274	0.781955	5.12207e-05	0.000507863	phosphopentomutase [EC:5.4.2.7]
K01839	13.4183	2.20274	0.781955	5.12207e-05	0.000507863	phosphopentomutase [EC:5.4.2.7]
K01839	13.4183	2.20274	0.781955	5.12207e-05	0.000507863	phosphopentomutase [EC:5.4.2.7]
K01845	29.5153	17.6327	0.781955	5.12207e-05	0.000507863	glutamate-1-semialdehyde 2,1-aminomutase [EC:5.4.3.8]
K01845	29.5153	17.6327	0.781955	5.12207e-05	0.000507863	glutamate-1-semialdehyde 2,1-aminomutase [EC:5.4.3.8]
K01845	29.5153	17.6327	0.781955	5.12207e-05	0.000507863	glutamate-1-semialdehyde 2,1-aminomutase [EC:5.4.3.8]
K01845	29.5153	17.6327	0.781955	5.12207e-05	0.000507863	glutamate-1-semialdehyde 2,1-aminomutase [EC:5.4.3.8]
K03111	59.7994	40.2918	0.781955	5.12207e-05	0.000507863	single-strand DNA-binding protein
K03111	59.7994	40.2918	0.781955	5.12207e-05	0.000507863	single-strand DNA-binding protein
K03111	59.7994	40.2918	0.781955	5.12207e-05	0.000507863	single-strand DNA-binding protein
K03111	59.7994	40.2918	0.781955	5.12207e-05	0.000507863	single-strand DNA-binding protein
K03111	59.7994	40.2918	0.781955	5.12207e-05	0.000507863	single-strand DNA-binding protein
K03111	59.7994	40.2918	0.781955	5.12207e-05	0.000507863	single-strand DNA-binding protein
K03111	59.7994	40.2918	0.781955	5.12207e-05	0.000507863	single-strand DNA-binding protein
K03111	59.7994	40.2918	0.781955	5.12207e-05	0.000507863	single-strand DNA-binding protein
K03111	59.7994	40.2918	0.781955	5.12207e-05	0.000507863	single-strand DNA-binding protein
K03111	59.7994	40.2918	0.781955	5.12207e-05	0.000507863	single-strand DNA-binding protein
K03650	20.5352	5.35939	0.781955	5.12207e-05	0.000507863	tRNA modification GTPase [EC:3.6.-.-]
K03650	20.5352	5.35939	0.781955	5.12207e-05	0.000507863	tRNA modification GTPase [EC:3.6.-.-]
K03650	20.5352	5.35939	0.781955	5.12207e-05	0.000507863	tRNA modification GTPase [EC:3.6.-.-]
K17363	14.9591	1.61837	0.781955	5.12207e-05	0.000507863	urocanate reductase [EC:1.3.99.33]
K17363	14.9591	1.61837	0.781955	5.12207e-05	0.000507863	urocanate reductase [EC:1.3.99.33]
K06607	15.2166	1.25455	0.838346	5.15794e-05	0.000510721	myo-inositol catabolism protein IolS [EC:1.1.1.-]
K06351	13.1204	1.23871	0.838346	5.18039e-05	0.000512244	inhibitor of KinA
K00364	11.8257	1.19527	0.838346	5.24821e-05	0.000517408	GMP reductase [EC:1.7.1.7]
K00364	11.8257	1.19527	0.838346	5.24821e-05	0.000517408	GMP reductase [EC:1.7.1.7]
K03291	13.5975	1.49358	0.838346	5.24821e-05	0.000517408	MFS transporter, SET family, sugar efflux transporter
K03291	13.5975	1.49358	0.838346	5.24821e-05	0.000517408	MFS transporter, SET family, sugar efflux transporter
K04478	10.7889	1.30448	0.834586	5.25403e-05	0.000517408	monofunctional glycosyltransferase [EC:2.4.1.129]
K04478	10.7889	1.30448	0.834586	5.25403e-05	0.000517408	monofunctional glycosyltransferase [EC:2.4.1.129]
K04478	10.7889	1.30448	0.834586	5.25403e-05	0.000517408	monofunctional glycosyltransferase [EC:2.4.1.129]
K04478	10.7889	1.30448	0.834586	5.25403e-05	0.000517408	monofunctional glycosyltransferase [EC:2.4.1.129]
K04478	10.7889	1.30448	0.834586	5.25403e-05	0.000517408	monofunctional glycosyltransferase [EC:2.4.1.129]
K04478	10.7889	1.30448	0.834586	5.25403e-05	0.000517408	monofunctional glycosyltransferase [EC:2.4.1.129]
K17077	14.3233	1.53529	0.838346	5.26337e-05	0.000517624	arginine/lysine/histidine transport system permease protein
K17077	14.3233	1.53529	0.838346	5.26337e-05	0.000517624	arginine/lysine/histidine transport system permease protein
K17077	14.3233	1.53529	0.838346	5.26337e-05	0.000517624	arginine/lysine/histidine transport system permease protein
K02480	6.96577	1.05448	0.834586	5.36972e-05	0.000526654	two-component system, NarL family, sensor kinase [EC:2.7.13.3]
K02480	6.96577	1.05448	0.834586	5.36972e-05	0.000526654	two-component system, NarL family, sensor kinase [EC:2.7.13.3]
K02480	6.96577	1.05448	0.834586	5.36972e-05	0.000526654	two-component system, NarL family, sensor kinase [EC:2.7.13.3]
K02480	6.96577	1.05448	0.834586	5.36972e-05	0.000526654	two-component system, NarL family, sensor kinase [EC:2.7.13.3]
K02480	6.96577	1.05448	0.834586	5.36972e-05	0.000526654	two-component system, NarL family, sensor kinase [EC:2.7.13.3]
K03708	15.4949	1.98615	0.834586	5.52703e-05	0.000537717	transcriptional regulator of stress and heat shock response
K03708	15.4949	1.98615	0.834586	5.52703e-05	0.000537717	transcriptional regulator of stress and heat shock response
K11695	11.7538	1.13123	0.834586	5.52703e-05	0.000537717	peptidoglycan pentaglycine glycine transferase (the fourth and fifth glycine) [EC:2.3.2.18]
K11695	11.7538	1.13123	0.834586	5.52703e-05	0.000537717	peptidoglycan pentaglycine glycine transferase (the fourth and fifth glycine) [EC:2.3.2.18]
K11695	11.7538	1.13123	0.834586	5.52703e-05	0.000537717	peptidoglycan pentaglycine glycine transferase (the fourth and fifth glycine) [EC:2.3.2.18]
K11695	11.7538	1.13123	0.834586	5.52703e-05	0.000537717	peptidoglycan pentaglycine glycine transferase (the fourth and fifth glycine) [EC:2.3.2.18]
K03429	13.568	1.41115	0.834586	5.62312e-05	0.000543876	processive 1,2-diacylglycerol beta-glucosyltransferase [EC:2.4.1.315]
K03429	13.568	1.41115	0.834586	5.62312e-05	0.000543876	processive 1,2-diacylglycerol beta-glucosyltransferase [EC:2.4.1.315]
K03429	13.568	1.41115	0.834586	5.62312e-05	0.000543876	processive 1,2-diacylglycerol beta-glucosyltransferase [EC:2.4.1.315]
K03429	13.568	1.41115	0.834586	5.62312e-05	0.000543876	processive 1,2-diacylglycerol beta-glucosyltransferase [EC:2.4.1.315]
K03429	13.568	1.41115	0.834586	5.62312e-05	0.000543876	processive 1,2-diacylglycerol beta-glucosyltransferase [EC:2.4.1.315]
K03429	13.568	1.41115	0.834586	5.62312e-05	0.000543876	processive 1,2-diacylglycerol beta-glucosyltransferase [EC:2.4.1.315]
K02827	13.1494	1.19187	0.834586	5.65543e-05	0.000543876	cytochrome aa3-600 menaquinol oxidase subunit I [EC:7.1.1.5]
K02827	13.1494	1.19187	0.834586	5.65543e-05	0.000543876	cytochrome aa3-600 menaquinol oxidase subunit I [EC:7.1.1.5]
K00917	13.8116	1.39108	0.834586	5.66353e-05	0.000543876	tagatose 6-phosphate kinase [EC:2.7.1.144]
K00917	13.8116	1.39108	0.834586	5.66353e-05	0.000543876	tagatose 6-phosphate kinase [EC:2.7.1.144]
K07002	9.69691	1.46148	0.834586	5.66353e-05	0.000543876	serine hydrolase [EC:3.-.-.-]
K19147	6.32389	0.479674	0.834586	5.66353e-05	0.000543876	5-methylcytosine-specific restriction enzyme subunit McrC
K19147	6.32389	0.479674	0.834586	5.66353e-05	0.000543876	5-methylcytosine-specific restriction enzyme subunit McrC
K23059	12.0334	1.10771	0.834586	5.66353e-05	0.000543876	arginine/lysine/histidine transporter system substrate-binding protein
K23059	12.0334	1.10771	0.834586	5.66353e-05	0.000543876	arginine/lysine/histidine transporter system substrate-binding protein
K23059	12.0334	1.10771	0.834586	5.66353e-05	0.000543876	arginine/lysine/histidine transporter system substrate-binding protein
K03328	15.6726	1.92737	0.834586	5.68788e-05	0.000543876	polysaccharide transporter, PST family
K12268	10.427	1.11639	0.834586	5.68788e-05	0.000543876	accessory secretory protein Asp1
K12268	10.427	1.11639	0.834586	5.68788e-05	0.000543876	accessory secretory protein Asp1
K07457	9.66296	0.943435	0.830827	5.85402e-05	0.000554101	endonuclease III related protein
K03095	11.3144	1.20667	0.830827	5.89609e-05	0.000554998	SprT-like protein
K06898	9.96498	0.829236	0.830827	6.05807e-05	0.000568768	pyridinium-3,5-biscarboxylic acid mononucleotide synthase [EC:2.5.1.143]
K06898	9.96498	0.829236	0.830827	6.05807e-05	0.000568768	pyridinium-3,5-biscarboxylic acid mononucleotide synthase [EC:2.5.1.143]
K16511	12.8595	1.55269	0.830827	6.06669e-05	0.000568841	adapter protein MecA 1/2
K22135	9.16286	0.794975	0.827068	6.12071e-05	0.000572424	N-acetylglucosamine malate deacetylase 2 [EC:3.5.1.-]
K07461	13.1937	2.03072	0.830827	6.13599e-05	0.000572451	putative endonuclease
K01160	9.28241	1.67479	0.827068	6.13825e-05	0.000572451	crossover junction endodeoxyribonuclease RusA [EC:3.1.21.10]
K01160	9.28241	1.67479	0.827068	6.13825e-05	0.000572451	crossover junction endodeoxyribonuclease RusA [EC:3.1.21.10]
K01160	9.28241	1.67479	0.827068	6.13825e-05	0.000572451	crossover junction endodeoxyribonuclease RusA [EC:3.1.21.10]
K00057	16.5633	5.32805	0.774436	6.28987e-05	0.000577075	glycerol-3-phosphate dehydrogenase (NAD(P)+) [EC:1.1.1.94]
K00057	16.5633	5.32805	0.774436	6.28987e-05	0.000577075	glycerol-3-phosphate dehydrogenase (NAD(P)+) [EC:1.1.1.94]
K00790	37.9776	26.0291	0.774436	6.28987e-05	0.000577075	UDP-N-acetylglucosamine 1-carboxyvinyltransferase [EC:2.5.1.7]
K00790	37.9776	26.0291	0.774436	6.28987e-05	0.000577075	UDP-N-acetylglucosamine 1-carboxyvinyltransferase [EC:2.5.1.7]
K00790	37.9776	26.0291	0.774436	6.28987e-05	0.000577075	UDP-N-acetylglucosamine 1-carboxyvinyltransferase [EC:2.5.1.7]
K00790	37.9776	26.0291	0.774436	6.28987e-05	0.000577075	UDP-N-acetylglucosamine 1-carboxyvinyltransferase [EC:2.5.1.7]
K00790	37.9776	26.0291	0.774436	6.28987e-05	0.000577075	UDP-N-acetylglucosamine 1-carboxyvinyltransferase [EC:2.5.1.7]
K01401	7.19496	1.34536	0.774436	6.28987e-05	0.000577075	aureolysin [EC:3.4.24.29]
K01401	7.19496	1.34536	0.774436	6.28987e-05	0.000577075	aureolysin [EC:3.4.24.29]
K01401	7.19496	1.34536	0.774436	6.28987e-05	0.000577075	aureolysin [EC:3.4.24.29]
K01401	7.19496	1.34536	0.774436	6.28987e-05	0.000577075	aureolysin [EC:3.4.24.29]
K01401	7.19496	1.34536	0.774436	6.28987e-05	0.000577075	aureolysin [EC:3.4.24.29]
K01597	14.1213	2.90826	0.774436	6.28987e-05	0.000577075	diphosphomevalonate decarboxylase [EC:4.1.1.33]
K01597	14.1213	2.90826	0.774436	6.28987e-05	0.000577075	diphosphomevalonate decarboxylase [EC:4.1.1.33]
K03216	16.0937	5.27484	0.774436	6.28987e-05	0.000577075	tRNA (cytidine/uridine-2'-O-)-methyltransferase [EC:2.1.1.207]
K03216	16.0937	5.27484	0.774436	6.28987e-05	0.000577075	tRNA (cytidine/uridine-2'-O-)-methyltransferase [EC:2.1.1.207]
K03216	16.0937	5.27484	0.774436	6.28987e-05	0.000577075	tRNA (cytidine/uridine-2'-O-)-methyltransferase [EC:2.1.1.207]
K04063	37.3923	19.889	0.774436	6.28987e-05	0.000577075	lipoyl-dependent peroxiredoxin [EC:1.11.1.28]
K04063	37.3923	19.889	0.774436	6.28987e-05	0.000577075	lipoyl-dependent peroxiredoxin [EC:1.11.1.28]
K05813	7.28695	1.94382	0.774436	6.28987e-05	0.000577075	sn-glycerol 3-phosphate transport system substrate-binding protein
K05813	7.28695	1.94382	0.774436	6.28987e-05	0.000577075	sn-glycerol 3-phosphate transport system substrate-binding protein
K05813	7.28695	1.94382	0.774436	6.28987e-05	0.000577075	sn-glycerol 3-phosphate transport system substrate-binding protein
K07706	10.4994	2.37817	0.774436	6.28987e-05	0.000577075	two-component system, LytTR family, sensor histidine kinase AgrC [EC:2.7.13.3]
K07706	10.4994	2.37817	0.774436	6.28987e-05	0.000577075	two-component system, LytTR family, sensor histidine kinase AgrC [EC:2.7.13.3]
K07706	10.4994	2.37817	0.774436	6.28987e-05	0.000577075	two-component system, LytTR family, sensor histidine kinase AgrC [EC:2.7.13.3]
K07706	10.4994	2.37817	0.774436	6.28987e-05	0.000577075	two-component system, LytTR family, sensor histidine kinase AgrC [EC:2.7.13.3]
K07706	10.4994	2.37817	0.774436	6.28987e-05	0.000577075	two-component system, LytTR family, sensor histidine kinase AgrC [EC:2.7.13.3]
K07706	10.4994	2.37817	0.774436	6.28987e-05	0.000577075	two-component system, LytTR family, sensor histidine kinase AgrC [EC:2.7.13.3]
K07706	10.4994	2.37817	0.774436	6.28987e-05	0.000577075	two-component system, LytTR family, sensor histidine kinase AgrC [EC:2.7.13.3]
K20338	9.19269	0.919655	0.823308	6.32667e-05	0.000578987	MarR family transcriptional regulator, global regulator for virulence
K20338	9.19269	0.919655	0.823308	6.32667e-05	0.000578987	MarR family transcriptional regulator, global regulator for virulence
K20338	9.19269	0.919655	0.823308	6.32667e-05	0.000578987	MarR family transcriptional regulator, global regulator for virulence
K07145	9.4462	1.14209	0.823308	6.35393e-05	0.000579287	heme oxygenase (staphylobilin-producing) [EC:1.14.99.48]
K07145	9.4462	1.14209	0.823308	6.35393e-05	0.000579287	heme oxygenase (staphylobilin-producing) [EC:1.14.99.48]
K07590	15.0648	1.96635	0.823308	6.36304e-05	0.000579388	large subunit ribosomal protein L7A
K07590	15.0648	1.96635	0.823308	6.36304e-05	0.000579388	large subunit ribosomal protein L7A
K07590	15.0648	1.96635	0.823308	6.36304e-05	0.000579388	large subunit ribosomal protein L7A
K07696	12.7333	1.23581	0.827068	6.4516e-05	0.000585979	two-component system, NarL family, response regulator NreC
K07696	12.7333	1.23581	0.827068	6.4516e-05	0.000585979	two-component system, NarL family, response regulator NreC
K07696	12.7333	1.23581	0.827068	6.4516e-05	0.000585979	two-component system, NarL family, response regulator NreC
K00034	12.4098	1.12345	0.827068	6.50652e-05	0.000590229	glucose 1-dehydrogenase [EC:1.1.1.47]
K00034	12.4098	1.12345	0.827068	6.50652e-05	0.000590229	glucose 1-dehydrogenase [EC:1.1.1.47]
K15518	13.43	1.60925	0.827068	6.51571e-05	0.000590324	deoxyguanosine kinase [EC:2.7.1.113]
K15518	13.43	1.60925	0.827068	6.51571e-05	0.000590324	deoxyguanosine kinase [EC:2.7.1.113]
K18906	12.9076	1.35287	0.819549	6.53956e-05	0.000591007	MarR family transcriptional regulator, multiple gene regulator MgrA
K18906	12.9076	1.35287	0.819549	6.53956e-05	0.000591007	MarR family transcriptional regulator, multiple gene regulator MgrA
K18906	12.9076	1.35287	0.819549	6.53956e-05	0.000591007	MarR family transcriptional regulator, multiple gene regulator MgrA
K18906	12.9076	1.35287	0.819549	6.53956e-05	0.000591007	MarR family transcriptional regulator, multiple gene regulator MgrA
K18906	12.9076	1.35287	0.819549	6.53956e-05	0.000591007	MarR family transcriptional regulator, multiple gene regulator MgrA
K18906	12.9076	1.35287	0.819549	6.53956e-05	0.000591007	MarR family transcriptional regulator, multiple gene regulator MgrA
K11144	11.67	1.58503	0.827068	6.59887e-05	0.000594541	primosomal protein DnaI
K11144	11.67	1.58503	0.827068	6.59887e-05	0.000594541	primosomal protein DnaI
K17472	9.37531	0.994915	0.81203	6.60288e-05	0.000594541	Rrf2 family transcriptional regulator, cysteine metabolism repressor
K17472	9.37531	0.994915	0.81203	6.60288e-05	0.000594541	Rrf2 family transcriptional regulator, cysteine metabolism repressor
K02445	10.2203	2.02682	0.827068	6.63608e-05	0.000594541	MFS transporter, OPA family, glycerol-3-phosphate transporter
K02445	10.2203	2.02682	0.827068	6.63608e-05	0.000594541	MFS transporter, OPA family, glycerol-3-phosphate transporter
K11070	8.73356	2.01308	0.827068	6.63608e-05	0.000594541	spermidine/putrescine transport system permease protein
K11070	8.73356	2.01308	0.827068	6.63608e-05	0.000594541	spermidine/putrescine transport system permease protein
K11070	8.73356	2.01308	0.827068	6.63608e-05	0.000594541	spermidine/putrescine transport system permease protein
K02250	12.4051	1.4368	0.823308	6.7929e-05	0.000607089	competence protein ComK
K02250	12.4051	1.4368	0.823308	6.7929e-05	0.000607089	competence protein ComK
K02250	12.4051	1.4368	0.823308	6.7929e-05	0.000607089	competence protein ComK
K02250	12.4051	1.4368	0.823308	6.7929e-05	0.000607089	competence protein ComK
K02250	12.4051	1.4368	0.823308	6.7929e-05	0.000607089	competence protein ComK
K23786	10.6829	1.05831	0.823308	6.82168e-05	0.000608162	5'-3' exonuclease [EC:3.1.11.-]
K23786	10.6829	1.05831	0.823308	6.82168e-05	0.000608162	5'-3' exonuclease [EC:3.1.11.-]
K19079	14.1075	1.23306	0.823308	6.95727e-05	0.000615706	cationic antimicrobial peptide transport system ATP-binding protein
K19079	14.1075	1.23306	0.823308	6.95727e-05	0.000615706	cationic antimicrobial peptide transport system ATP-binding protein
K19079	14.1075	1.23306	0.823308	6.95727e-05	0.000615706	cationic antimicrobial peptide transport system ATP-binding protein
K19079	14.1075	1.23306	0.823308	6.95727e-05	0.000615706	cationic antimicrobial peptide transport system ATP-binding protein
K19079	14.1075	1.23306	0.823308	6.95727e-05	0.000615706	cationic antimicrobial peptide transport system ATP-binding protein
K19079	14.1075	1.23306	0.823308	6.95727e-05	0.000615706	cationic antimicrobial peptide transport system ATP-binding protein
K19079	14.1075	1.23306	0.823308	6.95727e-05	0.000615706	cationic antimicrobial peptide transport system ATP-binding protein
K19079	14.1075	1.23306	0.823308	6.95727e-05	0.000615706	cationic antimicrobial peptide transport system ATP-binding protein
K07658	9.91011	1.10407	0.823308	7.02583e-05	0.000620259	two-component system, OmpR family, alkaline phosphatase synthesis response regulator PhoP
K07658	9.91011	1.10407	0.823308	7.02583e-05	0.000620259	two-component system, OmpR family, alkaline phosphatase synthesis response regulator PhoP
K07658	9.91011	1.10407	0.823308	7.02583e-05	0.000620259	two-component system, OmpR family, alkaline phosphatase synthesis response regulator PhoP
K03753	10.6909	1.42	0.823308	7.06524e-05	0.000622222	molybdopterin-guanine dinucleotide biosynthesis adapter protein
K07813	9.879	1.18087	0.823308	7.06524e-05	0.000622222	accessory gene regulator B
K07813	9.879	1.18087	0.823308	7.06524e-05	0.000622222	accessory gene regulator B
K07813	9.879	1.18087	0.823308	7.06524e-05	0.000622222	accessory gene regulator B
K07813	9.879	1.18087	0.823308	7.06524e-05	0.000622222	accessory gene regulator B
K00282	11.2029	1.04376	0.823308	7.12468e-05	0.000625818	glycine dehydrogenase subunit 1 [EC:1.4.4.2]
K00282	11.2029	1.04376	0.823308	7.12468e-05	0.000625818	glycine dehydrogenase subunit 1 [EC:1.4.4.2]
K00282	11.2029	1.04376	0.823308	7.12468e-05	0.000625818	glycine dehydrogenase subunit 1 [EC:1.4.4.2]
K00282	11.2029	1.04376	0.823308	7.12468e-05	0.000625818	glycine dehydrogenase subunit 1 [EC:1.4.4.2]
K02530	13.4178	1.34024	0.823308	7.12468e-05	0.000625818	DeoR family transcriptional regulator, lactose phosphotransferase system repressor
K02530	13.4178	1.34024	0.823308	7.12468e-05	0.000625818	DeoR family transcriptional regulator, lactose phosphotransferase system repressor
K07775	11.0749	1.10822	0.819549	7.13197e-05	0.000625818	two-component system, OmpR family, response regulator ResD
K07775	11.0749	1.10822	0.819549	7.13197e-05	0.000625818	two-component system, OmpR family, response regulator ResD
K07775	11.0749	1.10822	0.819549	7.13197e-05	0.000625818	two-component system, OmpR family, response regulator ResD
K07705	13.1247	1.15887	0.819549	7.33489e-05	0.000641255	two-component system, LytTR family, response regulator LytT
K07705	13.1247	1.15887	0.819549	7.33489e-05	0.000641255	two-component system, LytTR family, response regulator LytT
K07705	13.1247	1.15887	0.819549	7.33489e-05	0.000641255	two-component system, LytTR family, response regulator LytT
K00980	12.0158	1.63467	0.819549	7.47954e-05	0.000641255	glycerol-3-phosphate cytidylyltransferase [EC:2.7.7.39]
K00980	12.0158	1.63467	0.819549	7.47954e-05	0.000641255	glycerol-3-phosphate cytidylyltransferase [EC:2.7.7.39]
K00754	11.3165	1.22926	0.819549	7.52126e-05	0.000641255	L-malate glycosyltransferase [EC:2.4.1.-]
K05337	9.66001	1.5654	0.819549	7.52126e-05	0.000641255	ferredoxin
K12551	11.1492	1.19306	0.819549	7.52126e-05	0.000641255	monofunctional glycosyltransferase [EC:2.4.1.129]
K12551	11.1492	1.19306	0.819549	7.52126e-05	0.000641255	monofunctional glycosyltransferase [EC:2.4.1.129]
K12551	11.1492	1.19306	0.819549	7.52126e-05	0.000641255	monofunctional glycosyltransferase [EC:2.4.1.129]
K12551	11.1492	1.19306	0.819549	7.52126e-05	0.000641255	monofunctional glycosyltransferase [EC:2.4.1.129]
K12551	11.1492	1.19306	0.819549	7.52126e-05	0.000641255	monofunctional glycosyltransferase [EC:2.4.1.129]
K12551	11.1492	1.19306	0.819549	7.52126e-05	0.000641255	monofunctional glycosyltransferase [EC:2.4.1.129]
K02068	14.1227	1.62085	0.819549	7.68995e-05	0.000641255	UDP-glucose/iron transport system ATP-binding protein
K02068	14.1227	1.62085	0.819549	7.68995e-05	0.000641255	UDP-glucose/iron transport system ATP-binding protein
K00819	12.63	2.21657	0.766917	7.69019e-05	0.000641255	ornithine--oxo-acid transaminase [EC:2.6.1.13]
K00819	12.63	2.21657	0.766917	7.69019e-05	0.000641255	ornithine--oxo-acid transaminase [EC:2.6.1.13]
K00819	12.63	2.21657	0.766917	7.69019e-05	0.000641255	ornithine--oxo-acid transaminase [EC:2.6.1.13]
K00819	12.63	2.21657	0.766917	7.69019e-05	0.000641255	ornithine--oxo-acid transaminase [EC:2.6.1.13]
K03465	6.83459	1.3644	0.766917	7.69019e-05	0.000641255	thymidylate synthase (FAD) [EC:2.1.1.148]
K03465	6.83459	1.3644	0.766917	7.69019e-05	0.000641255	thymidylate synthase (FAD) [EC:2.1.1.148]
K03465	6.83459	1.3644	0.766917	7.69019e-05	0.000641255	thymidylate synthase (FAD) [EC:2.1.1.148]
K03572	13.4907	3.53097	0.766917	7.69019e-05	0.000641255	DNA mismatch repair protein MutL
K03572	13.4907	3.53097	0.766917	7.69019e-05	0.000641255	DNA mismatch repair protein MutL
K03572	13.4907	3.53097	0.766917	7.69019e-05	0.000641255	DNA mismatch repair protein MutL
K11991	18.4126	8.40121	0.766917	7.69019e-05	0.000641255	tRNA(adenine34) deaminase [EC:3.5.4.33]
K11991	18.4126	8.40121	0.766917	7.69019e-05	0.000641255	tRNA(adenine34) deaminase [EC:3.5.4.33]
K11991	18.4126	8.40121	0.766917	7.69019e-05	0.000641255	tRNA(adenine34) deaminase [EC:3.5.4.33]
K03698	14.0453	1.86286	0.819549	7.70059e-05	0.000641255	3'-5' exoribonuclease [EC:3.1.-.-]
K03698	14.0453	1.86286	0.819549	7.70059e-05	0.000641255	3'-5' exoribonuclease [EC:3.1.-.-]
K16169	15.7287	1.65212	0.819549	7.70059e-05	0.000641255	xanthine permease
K16169	15.7287	1.65212	0.819549	7.70059e-05	0.000641255	xanthine permease
K19405	15.4373	1.71821	0.819549	7.70059e-05	0.000641255	protein arginine kinase [EC:2.7.14.1]
K19405	15.4373	1.71821	0.819549	7.70059e-05	0.000641255	protein arginine kinase [EC:2.7.14.1]
K00014	12.0095	3.32254	0.819549	7.73257e-05	0.000641255	shikimate dehydrogenase [EC:1.1.1.25]
K00014	12.0095	3.32254	0.819549	7.73257e-05	0.000641255	shikimate dehydrogenase [EC:1.1.1.25]
K00014	12.0095	3.32254	0.819549	7.73257e-05	0.000641255	shikimate dehydrogenase [EC:1.1.1.25]
K06920	13.3007	3.34553	0.819549	7.73257e-05	0.000641255	7-cyano-7-deazaguanine synthase [EC:6.3.4.20]
K06920	13.3007	3.34553	0.819549	7.73257e-05	0.000641255	7-cyano-7-deazaguanine synthase [EC:6.3.4.20]
K06920	13.3007	3.34553	0.819549	7.73257e-05	0.000641255	7-cyano-7-deazaguanine synthase [EC:6.3.4.20]
K06920	13.3007	3.34553	0.819549	7.73257e-05	0.000641255	7-cyano-7-deazaguanine synthase [EC:6.3.4.20]
K07260	6.88925	1.52466	0.819549	7.73257e-05	0.000641255	zinc D-Ala-D-Ala carboxypeptidase [EC:3.4.17.14]
K07260	6.88925	1.52466	0.819549	7.73257e-05	0.000641255	zinc D-Ala-D-Ala carboxypeptidase [EC:3.4.17.14]
K07260	6.88925	1.52466	0.819549	7.73257e-05	0.000641255	zinc D-Ala-D-Ala carboxypeptidase [EC:3.4.17.14]
K07260	6.88925	1.52466	0.819549	7.73257e-05	0.000641255	zinc D-Ala-D-Ala carboxypeptidase [EC:3.4.17.14]
K07260	6.88925	1.52466	0.819549	7.73257e-05	0.000641255	zinc D-Ala-D-Ala carboxypeptidase [EC:3.4.17.14]
K07260	6.88925	1.52466	0.819549	7.73257e-05	0.000641255	zinc D-Ala-D-Ala carboxypeptidase [EC:3.4.17.14]
K07260	6.88925	1.52466	0.819549	7.73257e-05	0.000641255	zinc D-Ala-D-Ala carboxypeptidase [EC:3.4.17.14]
K07260	6.88925	1.52466	0.819549	7.73257e-05	0.000641255	zinc D-Ala-D-Ala carboxypeptidase [EC:3.4.17.14]
K07260	6.88925	1.52466	0.819549	7.73257e-05	0.000641255	zinc D-Ala-D-Ala carboxypeptidase [EC:3.4.17.14]
K07260	6.88925	1.52466	0.819549	7.73257e-05	0.000641255	zinc D-Ala-D-Ala carboxypeptidase [EC:3.4.17.14]
K09693	14.772	1.46447	0.819549	7.73257e-05	0.000641255	teichoic acid transport system ATP-binding protein [EC:7.5.2.4]
K09693	14.772	1.46447	0.819549	7.73257e-05	0.000641255	teichoic acid transport system ATP-binding protein [EC:7.5.2.4]
K09693	14.772	1.46447	0.819549	7.73257e-05	0.000641255	teichoic acid transport system ATP-binding protein [EC:7.5.2.4]
K09693	14.772	1.46447	0.819549	7.73257e-05	0.000641255	teichoic acid transport system ATP-binding protein [EC:7.5.2.4]
K00805	10.506	1.02066	0.815789	7.84108e-05	0.000647457	heptaprenyl diphosphate synthase component 1 [EC:2.5.1.30]
K00805	10.506	1.02066	0.815789	7.84108e-05	0.000647457	heptaprenyl diphosphate synthase component 1 [EC:2.5.1.30]
K00805	10.506	1.02066	0.815789	7.84108e-05	0.000647457	heptaprenyl diphosphate synthase component 1 [EC:2.5.1.30]
K00805	10.506	1.02066	0.815789	7.84108e-05	0.000647457	heptaprenyl diphosphate synthase component 1 [EC:2.5.1.30]
K02245	9.0309	1.18941	0.815789	7.91761e-05	0.000648439	competence protein ComGC
K02245	9.0309	1.18941	0.815789	7.91761e-05	0.000648439	competence protein ComGC
K03824	9.98322	1.07463	0.815789	7.96159e-05	0.000651305	putative acetyltransferase [EC:2.3.1.-]
K00860	13.0529	1.16599	0.815789	8.1282e-05	0.000661946	adenylylsulfate kinase [EC:2.7.1.25]
K00860	13.0529	1.16599	0.815789	8.1282e-05	0.000661946	adenylylsulfate kinase [EC:2.7.1.25]
K00860	13.0529	1.16599	0.815789	8.1282e-05	0.000661946	adenylylsulfate kinase [EC:2.7.1.25]
K23124	11.3407	1.28661	0.815789	8.22943e-05	0.000667191	5-oxoprolinase (ATP-hydrolysing) subunit C [EC:3.5.2.9]
K23124	11.3407	1.28661	0.815789	8.22943e-05	0.000667191	5-oxoprolinase (ATP-hydrolysing) subunit C [EC:3.5.2.9]
K01220	13.6871	1.33978	0.815789	8.24074e-05	0.000667362	6-phospho-beta-galactosidase [EC:3.2.1.85]
K01220	13.6871	1.33978	0.815789	8.24074e-05	0.000667362	6-phospho-beta-galactosidase [EC:3.2.1.85]
K00756	13.5433	1.73711	0.815789	8.33162e-05	0.000673229	pyrimidine-nucleoside phosphorylase [EC:2.4.2.2]
K00756	13.5433	1.73711	0.815789	8.33162e-05	0.000673229	pyrimidine-nucleoside phosphorylase [EC:2.4.2.2]
K16509	12.522	1.8461	0.81203	8.75717e-05	0.000702467	regulatory protein spx
K11693	12.1762	1.29875	0.81203	8.76913e-05	0.000702467
K11693	12.1762	1.29875	0.81203	8.76913e-05	0.000702467	peptidoglycan pentaglycine glycine transferase (the first glycine) [EC:2.3.2.16]
K11693	12.1762	1.29875	0.81203	8.76913e-05	0.000702467	peptidoglycan pentaglycine glycine transferase (the first glycine) [EC:2.3.2.16]
K11693	12.1762	1.29875	0.81203	8.76913e-05	0.000702467	peptidoglycan pentaglycine glycine transferase (the first glycine) [EC:2.3.2.16]
K23448	8.43856	1.25717	0.81203	8.76913e-05	0.000702467	MFS transporter, DHA1 family, staphyloferrin A biosynthesis exporter
K23448	8.43856	1.25717	0.81203	8.76913e-05	0.000702467	MFS transporter, DHA1 family, staphyloferrin A biosynthesis exporter
K15519	15.6553	1.5339	0.81203	8.95011e-05	0.000708004	deoxyadenosine/deoxycytidine kinase [EC:2.7.1.76 2.7.1.74]
K15519	15.6553	1.5339	0.81203	8.95011e-05	0.000708004	deoxyadenosine/deoxycytidine kinase [EC:2.7.1.76 2.7.1.74]
K15519	15.6553	1.5339	0.81203	8.95011e-05	0.000708004	deoxyadenosine/deoxycytidine kinase [EC:2.7.1.76 2.7.1.74]
K15519	15.6553	1.5339	0.81203	8.95011e-05	0.000708004	deoxyadenosine/deoxycytidine kinase [EC:2.7.1.76 2.7.1.74]
K25072	11.1943	1.2691	0.81203	8.95011e-05	0.000708004	4,4'-diapolycopenoate synthase [EC:1.2.99.10]
K25072	11.1943	1.2691	0.81203	8.95011e-05	0.000708004	4,4'-diapolycopenoate synthase [EC:1.2.99.10]
K11936	6.01801	0.523839	0.81203	8.96228e-05	0.000708004	poly-beta-1,6-N-acetyl-D-glucosamine synthase [EC:2.4.1.-]
K11936	6.01801	0.523839	0.81203	8.96228e-05	0.000708004	poly-beta-1,6-N-acetyl-D-glucosamine synthase [EC:2.4.1.-]
K11936	6.01801	0.523839	0.81203	8.96228e-05	0.000708004	poly-beta-1,6-N-acetyl-D-glucosamine synthase [EC:2.4.1.-]
K11936	6.01801	0.523839	0.81203	8.96228e-05	0.000708004	poly-beta-1,6-N-acetyl-D-glucosamine synthase [EC:2.4.1.-]
K15789	13.6058	1.53877	0.81203	8.96228e-05	0.000708004	threonine 3-dehydrogenase [EC:1.1.1.103]
K15789	13.6058	1.53877	0.81203	8.96228e-05	0.000708004	threonine 3-dehydrogenase [EC:1.1.1.103]
K18940	11.4644	1.29526	0.81203	8.96228e-05	0.000708004	two-component system, OmpR family, sensor histidine kinase ArlS [EC:2.7.13.3]
K18940	11.4644	1.29526	0.81203	8.96228e-05	0.000708004	two-component system, OmpR family, sensor histidine kinase ArlS [EC:2.7.13.3]
K18940	11.4644	1.29526	0.81203	8.96228e-05	0.000708004	two-component system, OmpR family, sensor histidine kinase ArlS [EC:2.7.13.3]
K18940	11.4644	1.29526	0.81203	8.96228e-05	0.000708004	two-component system, OmpR family, sensor histidine kinase ArlS [EC:2.7.13.3]
K18940	11.4644	1.29526	0.81203	8.96228e-05	0.000708004	two-component system, OmpR family, sensor histidine kinase ArlS [EC:2.7.13.3]
K18940	11.4644	1.29526	0.81203	8.96228e-05	0.000708004	two-component system, OmpR family, sensor histidine kinase ArlS [EC:2.7.13.3]
K22390	5.94412	0.467909	0.81203	8.96228e-05	0.000708004	acid phosphatase type 7
K02499	16.9473	1.69804	0.81203	8.98664e-05	0.000708004	tetrapyrrole methylase family protein / MazG family protein
K02499	16.9473	1.69804	0.81203	8.98664e-05	0.000708004	tetrapyrrole methylase family protein / MazG family protein
K01419	12.8198	3.16725	0.81203	8.99885e-05	0.000708004	ATP-dependent HslUV protease, peptidase subunit HslV [EC:3.4.25.2]
K01419	12.8198	3.16725	0.81203	8.99885e-05	0.000708004	ATP-dependent HslUV protease, peptidase subunit HslV [EC:3.4.25.2]
K01419	12.8198	3.16725	0.81203	8.99885e-05	0.000708004	ATP-dependent HslUV protease, peptidase subunit HslV [EC:3.4.25.2]
K03713	10.8986	1.93692	0.81203	8.99885e-05	0.000708004	MerR family transcriptional regulator, glutamine synthetase repressor
K03713	10.8986	1.93692	0.81203	8.99885e-05	0.000708004	MerR family transcriptional regulator, glutamine synthetase repressor
K12552	12.0339	1.37115	0.81203	8.99885e-05	0.000708004	penicillin-binding protein 1 [EC:3.4.-.-]
K12552	12.0339	1.37115	0.81203	8.99885e-05	0.000708004	penicillin-binding protein 1 [EC:3.4.-.-]
K12552	12.0339	1.37115	0.81203	8.99885e-05	0.000708004	penicillin-binding protein 1 [EC:3.4.-.-]
K12552	12.0339	1.37115	0.81203	8.99885e-05	0.000708004	penicillin-binding protein 1 [EC:3.4.-.-]
K15976	12.7417	1.52448	0.808271	9.21681e-05	0.000722294	putative NAD(P)H nitroreductase [EC:1.-.-.-]
K22116	12.4662	1.64209	0.808271	9.21681e-05	0.000722294	gamma-polyglutamate biosynthesis protein CapC
K20492	1.53149	0.0286909	0.729323	9.31794e-05	0.000722294	lantibiotic transport system permease protein
K20492	1.53149	0.0286909	0.729323	9.31794e-05	0.000722294	lantibiotic transport system permease protein
K20492	1.53149	0.0286909	0.729323	9.31794e-05	0.000722294	lantibiotic transport system permease protein
K20492	1.53149	0.0286909	0.729323	9.31794e-05	0.000722294	lantibiotic transport system permease protein
K20492	1.53149	0.0286909	0.729323	9.31794e-05	0.000722294	lantibiotic transport system permease protein
K03100	56.4965	29.8814	0.759398	9.36751e-05	0.000722294	signal peptidase I [EC:3.4.21.89]
K03100	56.4965	29.8814	0.759398	9.36751e-05	0.000722294	signal peptidase I [EC:3.4.21.89]
K03100	56.4965	29.8814	0.759398	9.36751e-05	0.000722294	signal peptidase I [EC:3.4.21.89]
K03100	56.4965	29.8814	0.759398	9.36751e-05	0.000722294	signal peptidase I [EC:3.4.21.89]
K03978	12.558	3.71025	0.759398	9.36751e-05	0.000722294	GTP-binding protein
K03978	12.558	3.71025	0.759398	9.36751e-05	0.000722294	GTP-binding protein
K07052	107.912	62.0568	0.759398	9.36751e-05	0.000722294	CAAX protease family protein
K07052	107.912	62.0568	0.759398	9.36751e-05	0.000722294	CAAX protease family protein
K08591	12.452	3.78042	0.759398	9.36751e-05	0.000722294	acyl phosphate:glycerol-3-phosphate acyltransferase [EC:2.3.1.275]
K08591	12.452	3.78042	0.759398	9.36751e-05	0.000722294	acyl phosphate:glycerol-3-phosphate acyltransferase [EC:2.3.1.275]
K08591	12.452	3.78042	0.759398	9.36751e-05	0.000722294	acyl phosphate:glycerol-3-phosphate acyltransferase [EC:2.3.1.275]
K08591	12.452	3.78042	0.759398	9.36751e-05	0.000722294	acyl phosphate:glycerol-3-phosphate acyltransferase [EC:2.3.1.275]
K08591	12.452	3.78042	0.759398	9.36751e-05	0.000722294	acyl phosphate:glycerol-3-phosphate acyltransferase [EC:2.3.1.275]
K11621	15.7453	2.38482	0.759398	9.36751e-05	0.000722294	lia operon protein LiaG
K24873	10.9666	1.25297	0.808271	9.52176e-05	0.000733144	heptaprenyl diphosphate synthase component 2 [EC:2.5.1.30]
K24873	10.9666	1.25297	0.808271	9.52176e-05	0.000733144	heptaprenyl diphosphate synthase component 2 [EC:2.5.1.30]
K24873	10.9666	1.25297	0.808271	9.52176e-05	0.000733144	heptaprenyl diphosphate synthase component 2 [EC:2.5.1.30]
K24873	10.9666	1.25297	0.808271	9.52176e-05	0.000733144	heptaprenyl diphosphate synthase component 2 [EC:2.5.1.30]
K02819	9.10224	0.525498	0.808271	9.57332e-05	0.000733437	trehalose PTS system EIIBC or EIIBCA component [EC:2.7.1.201]
K02819	9.10224	0.525498	0.808271	9.57332e-05	0.000733437	trehalose PTS system EIIBC or EIIBCA component [EC:2.7.1.201]
K02819	9.10224	0.525498	0.808271	9.57332e-05	0.000733437	trehalose PTS system EIIBC or EIIBCA component [EC:2.7.1.201]
K02819	9.10224	0.525498	0.808271	9.57332e-05	0.000733437	trehalose PTS system EIIBC or EIIBCA component [EC:2.7.1.201]
K02819	9.10224	0.525498	0.808271	9.57332e-05	0.000733437	trehalose PTS system EIIBC or EIIBCA component [EC:2.7.1.201]
K03480	10.5615	1.13987	0.808271	9.57332e-05	0.000733437	transcriptional antiterminator
K03480	10.5615	1.13987	0.808271	9.57332e-05	0.000733437	transcriptional antiterminator
K18967	14.3971	1.60021	0.808271	9.58624e-05	0.000733437	diguanylate cyclase [EC:2.7.7.65]
K18967	14.3971	1.60021	0.808271	9.58624e-05	0.000733437	diguanylate cyclase [EC:2.7.7.65]
K05338	12.4169	1.66566	0.804511	9.66087e-05	0.000735653	holin-like protein
K05338	12.4169	1.66566	0.804511	9.66087e-05	0.000735653	holin-like protein
K05338	12.4169	1.66566	0.804511	9.66087e-05	0.000735653	holin-like protein
K25034	12.9538	1.31907	0.808271	9.66406e-05	0.000735653	cobalamin transport system substrate-binding protein
K25034	12.9538	1.31907	0.808271	9.66406e-05	0.000735653	cobalamin transport system substrate-binding protein
K19080	12.9777	1.41242	0.808271	9.67708e-05	0.000735653	cationic antimicrobial peptide transport system permease protein
K19080	12.9777	1.41242	0.808271	9.67708e-05	0.000735653	cationic antimicrobial peptide transport system permease protein
K19080	12.9777	1.41242	0.808271	9.67708e-05	0.000735653	cationic antimicrobial peptide transport system permease protein
K19080	12.9777	1.41242	0.808271	9.67708e-05	0.000735653	cationic antimicrobial peptide transport system permease protein
K19080	12.9777	1.41242	0.808271	9.67708e-05	0.000735653	cationic antimicrobial peptide transport system permease protein
K19080	12.9777	1.41242	0.808271	9.67708e-05	0.000735653	cationic antimicrobial peptide transport system permease protein
K19080	12.9777	1.41242	0.808271	9.67708e-05	0.000735653	cationic antimicrobial peptide transport system permease protein
K19080	12.9777	1.41242	0.808271	9.67708e-05	0.000735653	cationic antimicrobial peptide transport system permease protein
K17735	11.5025	1.05585	0.808271	9.6901e-05	0.000735653	carnitine 3-dehydrogenase [EC:1.1.1.108]
K17735	11.5025	1.05585	0.808271	9.6901e-05	0.000735653	carnitine 3-dehydrogenase [EC:1.1.1.108]
K05311	13.3292	1.57088	0.808271	9.70315e-05	0.000735653	central glycolytic genes regulator
K05311	13.3292	1.57088	0.808271	9.70315e-05	0.000735653	central glycolytic genes regulator
K19084	14.5843	1.96877	0.808271	9.70315e-05	0.000735653	bacitracin transport system permease protein
K19084	14.5843	1.96877	0.808271	9.70315e-05	0.000735653	bacitracin transport system permease protein
K19084	14.5843	1.96877	0.808271	9.70315e-05	0.000735653	bacitracin transport system permease protein
K19084	14.5843	1.96877	0.808271	9.70315e-05	0.000735653	bacitracin transport system permease protein
K22580	12.2601	1.30762	0.808271	9.70315e-05	0.000735653	teichoic acid D-alanine hydrolase [EC:3.1.1.103]
K22580	12.2601	1.30762	0.808271	9.70315e-05	0.000735653	teichoic acid D-alanine hydrolase [EC:3.1.1.103]
K16789	2.99428	0.260954	0.781955	9.99952e-05	0.00075654	thiamine transporter
K16789	2.99428	0.260954	0.781955	9.99952e-05	0.00075654	thiamine transporter
K26138	11.1253	1.56529	0.800752	0.000100851	0.000759843	nitrite reductase [NAD(P)H] small subunit [EC:1.7.1.4]
K26138	11.1253	1.56529	0.800752	0.000100851	0.000759843	nitrite reductase [NAD(P)H] small subunit [EC:1.7.1.4]
K19975	10.0985	0.80808	0.804511	0.000101969	0.000767468	manganese transport system substrate-binding protein
K19975	10.0985	0.80808	0.804511	0.000101969	0.000767468	manganese transport system substrate-binding protein
K19975	10.0985	0.80808	0.804511	0.000101969	0.000767468	manganese transport system substrate-binding protein
K07694	12.644	1.21637	0.804511	0.000102106	0.000767701	two-component system, NarL family, vancomycin resistance associated response regulator VraR
K07694	12.644	1.21637	0.804511	0.000102106	0.000767701	two-component system, NarL family, vancomycin resistance associated response regulator VraR
K07694	12.644	1.21637	0.804511	0.000102106	0.000767701	two-component system, NarL family, vancomycin resistance associated response regulator VraR
K05822	11.4365	1.3016	0.804511	0.000103482	0.000774032	tetrahydrodipicolinate N-acetyltransferase [EC:2.3.1.89]
K05822	11.4365	1.3016	0.804511	0.000103482	0.000774032	tetrahydrodipicolinate N-acetyltransferase [EC:2.3.1.89]
K15584	10.0463	0.870214	0.804511	0.000103897	0.000775983	nickel transport system substrate-binding protein
K15584	10.0463	0.870214	0.804511	0.000103897	0.000775983	nickel transport system substrate-binding protein
K15584	10.0463	0.870214	0.804511	0.000103897	0.000775983	nickel transport system substrate-binding protein
K08093	16.7811	1.92363	0.804511	0.000104175	0.000775983	3-hexulose-6-phosphate synthase [EC:4.1.2.43]
K08093	16.7811	1.92363	0.804511	0.000104175	0.000775983	3-hexulose-6-phosphate synthase [EC:4.1.2.43]
K08093	16.7811	1.92363	0.804511	0.000104175	0.000775983	3-hexulose-6-phosphate synthase [EC:4.1.2.43]
K25617	13.3668	1.414	0.804511	0.000104175	0.000775983	lipoteichoic acid polyisoprenyl-phosphate beta-N-acetylglucosaminyltransferase [EC:2.4.-.-]
K25617	13.3668	1.414	0.804511	0.000104175	0.000775983	lipoteichoic acid polyisoprenyl-phosphate beta-N-acetylglucosaminyltransferase [EC:2.4.-.-]
K25617	13.3668	1.414	0.804511	0.000104175	0.000775983	lipoteichoic acid polyisoprenyl-phosphate beta-N-acetylglucosaminyltransferase [EC:2.4.-.-]
K23182	11.823	1.60525	0.800752	0.000111226	0.000819274	ferric citrate transport system permease protein
K23182	11.823	1.60525	0.800752	0.000111226	0.000819274	ferric citrate transport system permease protein
K23182	11.823	1.60525	0.800752	0.000111226	0.000819274	ferric citrate transport system permease protein
K02248	7.18785	1.08469	0.796992	0.000111407	0.000819775	competence protein ComGF
K02248	7.18785	1.08469	0.796992	0.000111407	0.000819775	competence protein ComGF
K18935	11.8949	1.36203	0.800752	0.000112113	0.000820456	MFS transporter, DHA2 family, multidrug resistance protein
K18935	11.8949	1.36203	0.800752	0.000112113	0.000820456	MFS transporter, DHA2 family, multidrug resistance protein
K08170	30.9074	3.20479	0.800752	0.000112708	0.000820456	MFS transporter, DHA2 family, multidrug resistance protein
K08170	30.9074	3.20479	0.800752	0.000112708	0.000820456	MFS transporter, DHA2 family, multidrug resistance protein
K08170	30.9074	3.20479	0.800752	0.000112708	0.000820456	MFS transporter, DHA2 family, multidrug resistance protein
K08170	30.9074	3.20479	0.800752	0.000112708	0.000820456	MFS transporter, DHA2 family, multidrug resistance protein
K03307	44.848	25.3926	0.75188	0.00011365	0.000820456	solute:Na+ symporter, SSS family
K06889	7.77118	1.79168	0.75188	0.00011365	0.000820456	uncharacterized protein
K14540	13.5258	3.0449	0.75188	0.00011365	0.000820456	ribosome biogenesis GTPase A
K14540	13.5258	3.0449	0.75188	0.00011365	0.000820456	ribosome biogenesis GTPase A
K11145	14.6011	1.87958	0.796992	0.000118421	0.000850663	mini-ribonuclease III [EC:3.1.26.-]
K11145	14.6011	1.87958	0.796992	0.000118421	0.000850663	mini-ribonuclease III [EC:3.1.26.-]
K23122	8.87153	1.25328	0.796992	0.000119989	0.00085937	staphylopine/pseudopaline/yersinopine synthase [EC:1.5.1.52 1.5.1.-]
K23122	8.87153	1.25328	0.796992	0.000119989	0.00085937	staphylopine/pseudopaline/yersinopine synthase [EC:1.5.1.52 1.5.1.-]
K02574	2.61075	0.331311	0.789474	0.000120426	0.000860795	ferredoxin-type protein NapH
K01226	6.72989	0.359588	0.796992	0.000120779	0.000861056	trehalose-6-phosphate hydrolase [EC:3.2.1.93]
K01226	6.72989	0.359588	0.796992	0.000120779	0.000861056	trehalose-6-phosphate hydrolase [EC:3.2.1.93]
K21285	13.3807	1.43371	0.796992	0.000120779	0.000861056	teichoic acid glycerol-phosphate primase [EC:2.7.8.44]
K21285	13.3807	1.43371	0.796992	0.000120779	0.000861056	teichoic acid glycerol-phosphate primase [EC:2.7.8.44]
K02086	19.3831	2.19592	0.796992	0.000120937	0.000861056	DNA replication protein
K20608	14.15	1.37089	0.796992	0.000120937	0.000861056	tetrahedral aminopeptidase [EC:3.4.11.-]
K20608	14.15	1.37089	0.796992	0.000120937	0.000861056	tetrahedral aminopeptidase [EC:3.4.11.-]
K18692	11.574	1.54335	0.796992	0.000121414	0.000861063	ATP-dependent RNA helicase CshB [EC:3.6.4.13]
K18692	11.574	1.54335	0.796992	0.000121414	0.000861063	ATP-dependent RNA helicase CshB [EC:3.6.4.13]
K18692	11.574	1.54335	0.796992	0.000121414	0.000861063	ATP-dependent RNA helicase CshB [EC:3.6.4.13]
K18692	11.574	1.54335	0.796992	0.000121414	0.000861063	ATP-dependent RNA helicase CshB [EC:3.6.4.13]
K18692	11.574	1.54335	0.796992	0.000121414	0.000861063	ATP-dependent RNA helicase CshB [EC:3.6.4.13]
K11622	10.5169	1.7001	0.793233	0.000125078	0.000884557	lia operon protein LiaF
K07322	14.197	1.91272	0.793233	0.000128559	0.000907302	regulator of cell morphogenesis and NO signaling
K06864	11.6601	1.17814	0.793233	0.000128895	0.000908784	pyridinium-3,5-biscarboxylic acid mononucleotide sulfurtransferase [EC:4.4.1.37]
K06864	11.6601	1.17814	0.793233	0.000128895	0.000908784	pyridinium-3,5-biscarboxylic acid mononucleotide sulfurtransferase [EC:4.4.1.37]
K11618	12.653	1.54618	0.793233	0.000130243	0.000914729	two-component system, NarL family, response regulator LiaR
K11618	12.653	1.54618	0.793233	0.000130243	0.000914729	two-component system, NarL family, response regulator LiaR
K11618	12.653	1.54618	0.793233	0.000130243	0.000914729	two-component system, NarL family, response regulator LiaR
K07729	21.31	3.25286	0.793233	0.000130751	0.000917409	putative transcriptional regulator
K07729	21.31	3.25286	0.793233	0.000130751	0.000917409	putative transcriptional regulator
K01821	7.39258	1.28191	0.789474	0.000130896	0.000917537	4-oxalocrotonate tautomerase [EC:5.3.2.6]
K01821	7.39258	1.28191	0.789474	0.000130896	0.000917537	4-oxalocrotonate tautomerase [EC:5.3.2.6]
K01821	7.39258	1.28191	0.789474	0.000130896	0.000917537	4-oxalocrotonate tautomerase [EC:5.3.2.6]
K01821	7.39258	1.28191	0.789474	0.000130896	0.000917537	4-oxalocrotonate tautomerase [EC:5.3.2.6]
K09142	14.5297	1.94322	0.789474	0.000136645	0.000939535	methyltransferase [EC:2.1.1.-]
K09142	14.5297	1.94322	0.789474	0.000136645	0.000939535	methyltransferase [EC:2.1.1.-]
K07574	10.8475	1.81647	0.789474	0.000137177	0.000939535	RNA-binding protein
K07574	10.8475	1.81647	0.789474	0.000137177	0.000939535	RNA-binding protein
K00031	12.6381	4.57048	0.744361	0.000137404	0.000939535	isocitrate dehydrogenase [EC:1.1.1.42]
K00031	12.6381	4.57048	0.744361	0.000137404	0.000939535	isocitrate dehydrogenase [EC:1.1.1.42]
K00031	12.6381	4.57048	0.744361	0.000137404	0.000939535	isocitrate dehydrogenase [EC:1.1.1.42]
K00031	12.6381	4.57048	0.744361	0.000137404	0.000939535	isocitrate dehydrogenase [EC:1.1.1.42]
K00031	12.6381	4.57048	0.744361	0.000137404	0.000939535	isocitrate dehydrogenase [EC:1.1.1.42]
K00031	12.6381	4.57048	0.744361	0.000137404	0.000939535	isocitrate dehydrogenase [EC:1.1.1.42]
K00645	13.6654	4.39947	0.744361	0.000137404	0.000939535	[acyl-carrier-protein] S-malonyltransferase [EC:2.3.1.39]
K00645	13.6654	4.39947	0.744361	0.000137404	0.000939535	[acyl-carrier-protein] S-malonyltransferase [EC:2.3.1.39]
K00645	13.6654	4.39947	0.744361	0.000137404	0.000939535	[acyl-carrier-protein] S-malonyltransferase [EC:2.3.1.39]
K00645	13.6654	4.39947	0.744361	0.000137404	0.000939535	[acyl-carrier-protein] S-malonyltransferase [EC:2.3.1.39]
K00645	13.6654	4.39947	0.744361	0.000137404	0.000939535	[acyl-carrier-protein] S-malonyltransferase [EC:2.3.1.39]
K01005	63.5049	39.6224	0.744361	0.000137404	0.000939535	polyisoprenyl-teichoic acid--peptidoglycan teichoic acid transferase [EC:2.7.8.-]
K01807	12.7533	4.38469	0.744361	0.000137404	0.000939535	ribose 5-phosphate isomerase A [EC:5.3.1.6]
K01807	12.7533	4.38469	0.744361	0.000137404	0.000939535	ribose 5-phosphate isomerase A [EC:5.3.1.6]
K01807	12.7533	4.38469	0.744361	0.000137404	0.000939535	ribose 5-phosphate isomerase A [EC:5.3.1.6]
K03704	31.6852	21.7085	0.744361	0.000137404	0.000939535	cold shock protein
K06320	4.61837	0.750438	0.744361	0.000137404	0.000939535	spore maturation protein CgeB
K07493	49.7735	13.2158	0.744361	0.000137404	0.000939535	putative transposase
K12574	35.0541	21.593	0.744361	0.000137404	0.000939535	ribonuclease J [EC:3.1.-.-]
K12574	35.0541	21.593	0.744361	0.000137404	0.000939535	ribonuclease J [EC:3.1.-.-]
K12574	35.0541	21.593	0.744361	0.000137404	0.000939535	ribonuclease J [EC:3.1.-.-]
K12954	5.96307	0.815359	0.744361	0.000137404	0.000939535	cation-transporting P-type ATPase G [EC:7.2.2.-]
K02076	9.37347	1.19994	0.781955	0.000139101	0.000950048	Fur family transcriptional regulator, zinc uptake regulator
K02076	9.37347	1.19994	0.781955	0.000139101	0.000950048	Fur family transcriptional regulator, zinc uptake regulator
K14188	9.30451	1.31392	0.781955	0.000139651	0.000950048	D-alanine--poly(phosphoribitol) ligase subunit 2 [EC:6.1.1.13]
K14188	9.30451	1.31392	0.781955	0.000139651	0.000950048	D-alanine--poly(phosphoribitol) ligase subunit 2 [EC:6.1.1.13]
K14188	9.30451	1.31392	0.781955	0.000139651	0.000950048	D-alanine--poly(phosphoribitol) ligase subunit 2 [EC:6.1.1.13]
K14188	9.30451	1.31392	0.781955	0.000139651	0.000950048	D-alanine--poly(phosphoribitol) ligase subunit 2 [EC:6.1.1.13]
K14188	9.30451	1.31392	0.781955	0.000139651	0.000950048	D-alanine--poly(phosphoribitol) ligase subunit 2 [EC:6.1.1.13]
K14188	9.30451	1.31392	0.781955	0.000139651	0.000950048	D-alanine--poly(phosphoribitol) ligase subunit 2 [EC:6.1.1.13]
K14188	9.30451	1.31392	0.781955	0.000139651	0.000950048	D-alanine--poly(phosphoribitol) ligase subunit 2 [EC:6.1.1.13]
K14188	9.30451	1.31392	0.781955	0.000139651	0.000950048	D-alanine--poly(phosphoribitol) ligase subunit 2 [EC:6.1.1.13]
K10681	8.60318	0.951289	0.789474	0.000139859	0.000950048	two-component system, OmpR family, sensor histidine kinase SaeS [EC:2.7.13.3]
K10681	8.60318	0.951289	0.789474	0.000139859	0.000950048	two-component system, OmpR family, sensor histidine kinase SaeS [EC:2.7.13.3]
K10681	8.60318	0.951289	0.789474	0.000139859	0.000950048	two-component system, OmpR family, sensor histidine kinase SaeS [EC:2.7.13.3]
K10681	8.60318	0.951289	0.789474	0.000139859	0.000950048	two-component system, OmpR family, sensor histidine kinase SaeS [EC:2.7.13.3]
K10681	8.60318	0.951289	0.789474	0.000139859	0.000950048	two-component system, OmpR family, sensor histidine kinase SaeS [EC:2.7.13.3]
K10681	8.60318	0.951289	0.789474	0.000139859	0.000950048	two-component system, OmpR family, sensor histidine kinase SaeS [EC:2.7.13.3]
K03700	11.4909	1.68799	0.789474	0.00014022	0.000950715	recombination protein U
K03700	11.4909	1.68799	0.789474	0.00014022	0.000950715	recombination protein U
K09963	10.1106	1.37935	0.789474	0.00014022	0.000950715	uncharacterized protein
K01425	8.14011	1.44041	0.789474	0.000140762	0.000950834	glutaminase [EC:3.5.1.2]
K01425	8.14011	1.44041	0.789474	0.000140762	0.000950834	glutaminase [EC:3.5.1.2]
K01425	8.14011	1.44041	0.789474	0.000140762	0.000950834	glutaminase [EC:3.5.1.2]
K01425	8.14011	1.44041	0.789474	0.000140762	0.000950834	glutaminase [EC:3.5.1.2]
K01425	8.14011	1.44041	0.789474	0.000140762	0.000950834	glutaminase [EC:3.5.1.2]
K01425	8.14011	1.44041	0.789474	0.000140762	0.000950834	glutaminase [EC:3.5.1.2]
K01425	8.14011	1.44041	0.789474	0.000140762	0.000950834	glutaminase [EC:3.5.1.2]
K01425	8.14011	1.44041	0.789474	0.000140762	0.000950834	glutaminase [EC:3.5.1.2]
K01425	8.14011	1.44041	0.789474	0.000140762	0.000950834	glutaminase [EC:3.5.1.2]
K01425	8.14011	1.44041	0.789474	0.000140762	0.000950834	glutaminase [EC:3.5.1.2]
K06286	12.0236	1.60172	0.789474	0.000140762	0.000950834	septation ring formation regulator
K06286	12.0236	1.60172	0.789474	0.000140762	0.000950834	septation ring formation regulator
K13853	10.0471	1.29806	0.785714	0.000144661	0.00097535	3-deoxy-7-phosphoheptulonate synthase / chorismate mutase [EC:2.5.1.54 5.4.99.5]
K13853	10.0471	1.29806	0.785714	0.000144661	0.00097535	3-deoxy-7-phosphoheptulonate synthase / chorismate mutase [EC:2.5.1.54 5.4.99.5]
K13853	10.0471	1.29806	0.785714	0.000144661	0.00097535	3-deoxy-7-phosphoheptulonate synthase / chorismate mutase [EC:2.5.1.54 5.4.99.5]
K23181	10.684	1.474	0.785714	0.000151106	0.00101128	ferric citrate transport system substrate-binding protein
K23181	10.684	1.474	0.785714	0.000151106	0.00101128	ferric citrate transport system substrate-binding protein
K23181	10.684	1.474	0.785714	0.000151106	0.00101128	ferric citrate transport system substrate-binding protein
K07584	10.4052	1.44445	0.781955	0.000151568	0.00101221	uncharacterized protein
K06384	8.90771	0.543169	0.781955	0.000158709	0.00103633	stage II sporulation protein M
K07681	11.2885	1.42006	0.781955	0.000158911	0.00103671	two-component system, NarL family, vancomycin resistance sensor histidine kinase VraS [EC:2.7.13.3]
K07681	11.2885	1.42006	0.781955	0.000158911	0.00103671	two-component system, NarL family, vancomycin resistance sensor histidine kinase VraS [EC:2.7.13.3]
K07681	11.2885	1.42006	0.781955	0.000158911	0.00103671	two-component system, NarL family, vancomycin resistance sensor histidine kinase VraS [EC:2.7.13.3]
K07681	11.2885	1.42006	0.781955	0.000158911	0.00103671	two-component system, NarL family, vancomycin resistance sensor histidine kinase VraS [EC:2.7.13.3]
K07681	11.2885	1.42006	0.781955	0.000158911	0.00103671	two-component system, NarL family, vancomycin resistance sensor histidine kinase VraS [EC:2.7.13.3]
K07681	11.2885	1.42006	0.781955	0.000158911	0.00103671	two-component system, NarL family, vancomycin resistance sensor histidine kinase VraS [EC:2.7.13.3]
K25290	13.5626	1.49812	0.781955	0.000162167	0.00105308	ferric hydroxamate/heme transport system ATP-binding protein [EC:7.2.2.16]
K25290	13.5626	1.49812	0.781955	0.000162167	0.00105308	ferric hydroxamate/heme transport system ATP-binding protein [EC:7.2.2.16]
K25290	13.5626	1.49812	0.781955	0.000162167	0.00105308	ferric hydroxamate/heme transport system ATP-binding protein [EC:7.2.2.16]
K00248	5.56098	0.353658	0.781955	0.000162372	0.00105308	butyryl-CoA dehydrogenase [EC:1.3.8.1]
K00248	5.56098	0.353658	0.781955	0.000162372	0.00105308	butyryl-CoA dehydrogenase [EC:1.3.8.1]
K00248	5.56098	0.353658	0.781955	0.000162372	0.00105308	butyryl-CoA dehydrogenase [EC:1.3.8.1]
K00248	5.56098	0.353658	0.781955	0.000162372	0.00105308	butyryl-CoA dehydrogenase [EC:1.3.8.1]
K00248	5.56098	0.353658	0.781955	0.000162372	0.00105308	butyryl-CoA dehydrogenase [EC:1.3.8.1]
K00248	5.56098	0.353658	0.781955	0.000162372	0.00105308	butyryl-CoA dehydrogenase [EC:1.3.8.1]
K07651	11.071	1.42414	0.781955	0.000162372	0.00105308	two-component system, OmpR family, sensor histidine kinase ResE [EC:2.7.13.3]
K07651	11.071	1.42414	0.781955	0.000162372	0.00105308	two-component system, OmpR family, sensor histidine kinase ResE [EC:2.7.13.3]
K07651	11.071	1.42414	0.781955	0.000162372	0.00105308	two-component system, OmpR family, sensor histidine kinase ResE [EC:2.7.13.3]
K07651	11.071	1.42414	0.781955	0.000162372	0.00105308	two-component system, OmpR family, sensor histidine kinase ResE [EC:2.7.13.3]
K07651	11.071	1.42414	0.781955	0.000162372	0.00105308	two-component system, OmpR family, sensor histidine kinase ResE [EC:2.7.13.3]
K07651	11.071	1.42414	0.781955	0.000162372	0.00105308	two-component system, OmpR family, sensor histidine kinase ResE [EC:2.7.13.3]
K01893	15.0779	3.50561	0.736842	0.000165506	0.00105505	asparaginyl-tRNA synthetase [EC:6.1.1.22]
K01893	15.0779	3.50561	0.736842	0.000165506	0.00105505	asparaginyl-tRNA synthetase [EC:6.1.1.22]
K01893	15.0779	3.50561	0.736842	0.000165506	0.00105505	asparaginyl-tRNA synthetase [EC:6.1.1.22]
K01893	15.0779	3.50561	0.736842	0.000165506	0.00105505	asparaginyl-tRNA synthetase [EC:6.1.1.22]
K01893	15.0779	3.50561	0.736842	0.000165506	0.00105505	asparaginyl-tRNA synthetase [EC:6.1.1.22]
K01893	15.0779	3.50561	0.736842	0.000165506	0.00105505	asparaginyl-tRNA synthetase [EC:6.1.1.22]
K01893	15.0779	3.50561	0.736842	0.000165506	0.00105505	asparaginyl-tRNA synthetase [EC:6.1.1.22]
K03311	39.072	19.1936	0.736842	0.000165506	0.00105505	branched-chain amino acid:cation transporter, LIVCS family
K04069	13.1787	3.3495	0.736842	0.000165506	0.00105505	pyruvate formate lyase activating enzyme [EC:1.97.1.4]
K04069	13.1787	3.3495	0.736842	0.000165506	0.00105505	pyruvate formate lyase activating enzyme [EC:1.97.1.4]
K05846	72.6693	41.783	0.736842	0.000165506	0.00105505	osmoprotectant transport system permease protein
K05846	72.6693	41.783	0.736842	0.000165506	0.00105505	osmoprotectant transport system permease protein
K05846	72.6693	41.783	0.736842	0.000165506	0.00105505	osmoprotectant transport system permease protein
K16301	7.98816	0.911681	0.736842	0.000165506	0.00105505	deferrochelatase/peroxidase EfeB [EC:1.11.1.-]
K16301	7.98816	0.911681	0.736842	0.000165506	0.00105505	deferrochelatase/peroxidase EfeB [EC:1.11.1.-]
K15586	9.31445	1.20856	0.778195	0.00016775	0.00106601	nickel transport system permease protein
K15586	9.31445	1.20856	0.778195	0.00016775	0.00106601	nickel transport system permease protein
K15586	9.31445	1.20856	0.778195	0.00016775	0.00106601	nickel transport system permease protein
K03048	10.5521	1.49134	0.778195	0.000167962	0.00106601	DNA-directed RNA polymerase subunit delta
K03048	10.5521	1.49134	0.778195	0.000167962	0.00106601	DNA-directed RNA polymerase subunit delta
K03048	10.5521	1.49134	0.778195	0.000167962	0.00106601	DNA-directed RNA polymerase subunit delta
K03048	10.5521	1.49134	0.778195	0.000167962	0.00106601	DNA-directed RNA polymerase subunit delta
K03048	10.5521	1.49134	0.778195	0.000167962	0.00106601	DNA-directed RNA polymerase subunit delta
K15987	1.89098	0.276754	0.778195	0.000167962	0.00106601	K(+)-stimulated pyrophosphate-energized sodium pump [EC:7.1.3.2]
K15987	1.89098	0.276754	0.778195	0.000167962	0.00106601	K(+)-stimulated pyrophosphate-energized sodium pump [EC:7.1.3.2]
K15987	1.89098	0.276754	0.778195	0.000167962	0.00106601	K(+)-stimulated pyrophosphate-energized sodium pump [EC:7.1.3.2]
K15587	10.406	1.14448	0.778195	0.000172685	0.00108837	nickel transport system ATP-binding protein [EC:7.2.2.11]
K15587	10.406	1.14448	0.778195	0.000172685	0.00108837	nickel transport system ATP-binding protein [EC:7.2.2.11]
K15587	10.406	1.14448	0.778195	0.000172685	0.00108837	nickel transport system ATP-binding protein [EC:7.2.2.11]
K15587	10.406	1.14448	0.778195	0.000172685	0.00108837	nickel transport system ATP-binding protein [EC:7.2.2.11]
K05601	2.23666	0.21508	0.778195	0.000173119	0.00109015	hydroxylamine reductase [EC:1.7.99.1]
K05601	2.23666	0.21508	0.778195	0.000173119	0.00109015	hydroxylamine reductase [EC:1.7.99.1]
K17836	12.7626	1.58932	0.778195	0.000175302	0.00110094	beta-lactamase class A [EC:3.5.2.6]
K17836	12.7626	1.58932	0.778195	0.000175302	0.00110094	beta-lactamase class A [EC:3.5.2.6]
K17836	12.7626	1.58932	0.778195	0.000175302	0.00110094	beta-lactamase class A [EC:3.5.2.6]
K17836	12.7626	1.58932	0.778195	0.000175302	0.00110094	beta-lactamase class A [EC:3.5.2.6]
K17836	12.7626	1.58932	0.778195	0.000175302	0.00110094	beta-lactamase class A [EC:3.5.2.6]
K05339	13.2275	1.7214	0.774436	0.000181573	0.00112685	holin-like protein LrgB
K12270	10.1167	0.798428	0.774436	0.000183627	0.00112685	accessory secretory protein Asp3
K12270	10.1167	0.798428	0.774436	0.000183627	0.00112685	accessory secretory protein Asp3
K11709	2.4255	0.0776485	0.710526	0.000183851	0.00112685	manganese/zinc/iron transport system permease protein
K11709	2.4255	0.0776485	0.710526	0.000183851	0.00112685	manganese/zinc/iron transport system permease protein
K11709	2.4255	0.0776485	0.710526	0.000183851	0.00112685	manganese/zinc/iron transport system permease protein
K07784	6.05393	1.03719	0.774436	0.000186393	0.00113052	MFS transporter, OPA family, hexose phosphate transport protein UhpT
K07784	6.05393	1.03719	0.774436	0.000186393	0.00113052	MFS transporter, OPA family, hexose phosphate transport protein UhpT
K07784	6.05393	1.03719	0.774436	0.000186393	0.00113052	MFS transporter, OPA family, hexose phosphate transport protein UhpT
K18941	11.5713	1.53763	0.774436	0.000186625	0.00113098	two-component system, OmpR family, response regulator ArlR
K18941	11.5713	1.53763	0.774436	0.000186625	0.00113098	two-component system, OmpR family, response regulator ArlR
K18941	11.5713	1.53763	0.774436	0.000186625	0.00113098	two-component system, OmpR family, response regulator ArlR
K00558	9.93535	1.76268	0.729323	0.000198703	0.00116899	DNA (cytosine-5)-methyltransferase 1 [EC:2.1.1.37]
K00558	9.93535	1.76268	0.729323	0.000198703	0.00116899	DNA (cytosine-5)-methyltransferase 1 [EC:2.1.1.37]
K00558	9.93535	1.76268	0.729323	0.000198703	0.00116899	DNA (cytosine-5)-methyltransferase 1 [EC:2.1.1.37]
K00558	9.93535	1.76268	0.729323	0.000198703	0.00116899	DNA (cytosine-5)-methyltransferase 1 [EC:2.1.1.37]
K00558	9.93535	1.76268	0.729323	0.000198703	0.00116899	DNA (cytosine-5)-methyltransferase 1 [EC:2.1.1.37]
K00558	9.93535	1.76268	0.729323	0.000198703	0.00116899	DNA (cytosine-5)-methyltransferase 1 [EC:2.1.1.37]
K00558	9.93535	1.76268	0.729323	0.000198703	0.00116899	DNA (cytosine-5)-methyltransferase 1 [EC:2.1.1.37]
K00558	9.93535	1.76268	0.729323	0.000198703	0.00116899	DNA (cytosine-5)-methyltransferase 1 [EC:2.1.1.37]
K00558	9.93535	1.76268	0.729323	0.000198703	0.00116899	DNA (cytosine-5)-methyltransferase 1 [EC:2.1.1.37]
K00558	9.93535	1.76268	0.729323	0.000198703	0.00116899	DNA (cytosine-5)-methyltransferase 1 [EC:2.1.1.37]
K00558	9.93535	1.76268	0.729323	0.000198703	0.00116899	DNA (cytosine-5)-methyltransferase 1 [EC:2.1.1.37]
K01775	34.5365	24.5781	0.729323	0.000198703	0.00116899	alanine racemase [EC:5.1.1.1]
K01775	34.5365	24.5781	0.729323	0.000198703	0.00116899	alanine racemase [EC:5.1.1.1]
K01775	34.5365	24.5781	0.729323	0.000198703	0.00116899	alanine racemase [EC:5.1.1.1]
K01775	34.5365	24.5781	0.729323	0.000198703	0.00116899	alanine racemase [EC:5.1.1.1]
K01775	34.5365	24.5781	0.729323	0.000198703	0.00116899	alanine racemase [EC:5.1.1.1]
K03217	42.5639	29.5597	0.729323	0.000198703	0.00116899	YidC/Oxa1 family membrane protein insertase
K03217	42.5639	29.5597	0.729323	0.000198703	0.00116899	YidC/Oxa1 family membrane protein insertase
K03217	42.5639	29.5597	0.729323	0.000198703	0.00116899	YidC/Oxa1 family membrane protein insertase
K03217	42.5639	29.5597	0.729323	0.000198703	0.00116899	YidC/Oxa1 family membrane protein insertase
K03217	42.5639	29.5597	0.729323	0.000198703	0.00116899	YidC/Oxa1 family membrane protein insertase
K03217	42.5639	29.5597	0.729323	0.000198703	0.00116899	YidC/Oxa1 family membrane protein insertase
K03217	42.5639	29.5597	0.729323	0.000198703	0.00116899	YidC/Oxa1 family membrane protein insertase
K04487	32.1809	22.518	0.729323	0.000198703	0.00116899	cysteine desulfurase [EC:2.8.1.7]
K04487	32.1809	22.518	0.729323	0.000198703	0.00116899	cysteine desulfurase [EC:2.8.1.7]
K04487	32.1809	22.518	0.729323	0.000198703	0.00116899	cysteine desulfurase [EC:2.8.1.7]
K04487	32.1809	22.518	0.729323	0.000198703	0.00116899	cysteine desulfurase [EC:2.8.1.7]
K04487	32.1809	22.518	0.729323	0.000198703	0.00116899	cysteine desulfurase [EC:2.8.1.7]
K04487	32.1809	22.518	0.729323	0.000198703	0.00116899	cysteine desulfurase [EC:2.8.1.7]
K04487	32.1809	22.518	0.729323	0.000198703	0.00116899	cysteine desulfurase [EC:2.8.1.7]
K04487	32.1809	22.518	0.729323	0.000198703	0.00116899	cysteine desulfurase [EC:2.8.1.7]
K04487	32.1809	22.518	0.729323	0.000198703	0.00116899	cysteine desulfurase [EC:2.8.1.7]
K04487	32.1809	22.518	0.729323	0.000198703	0.00116899	cysteine desulfurase [EC:2.8.1.7]
K16785	37.9236	19.3122	0.729323	0.000198703	0.00116899	energy-coupling factor transport system permease protein
K16785	37.9236	19.3122	0.729323	0.000198703	0.00116899	energy-coupling factor transport system permease protein
K16785	37.9236	19.3122	0.729323	0.000198703	0.00116899	energy-coupling factor transport system permease protein
K18934	17.8323	2.68527	0.729323	0.000198703	0.00116899	MFS transporter, DHA2 family, multidrug resistance protein
[truncated: 1,255 more rows]
